# Supplementary material for: Investigating the differential microRNAs expression in young and aged Drosophila melanogaster following Flock House Virus infection
Source: Virulence. 2025 Aug 25;16(1):2549497. doi: 10.1080/21505594.2025.2549497 (PMC12380228; doi:10.1080/21505594.2025.2549497)
Supplement: Table S6.xlsx [file KVIR_A_2549497_SM7098.xlsx]

## Sheet: miR-311-3p Targets and Annotati
Column1	Column2	Column4	Column5	Column6	Column7	Column8	Column9	Column10	Column11	Column12	Column13	Column14	Column15	Column16	Column17	Column18
ID	Gene Name	BBID	GOTERM_BP_DIRECT	GOTERM_CC_DIRECT	GOTERM_MF_DIRECT	INTERPRO	KEGG_PATHWAY	PIR_SUPERFAMILY	SMART	UP_KW_BIOLOGICAL_PROCESS	UP_KW_CELLULAR_COMPONENT	UP_KW_DOMAIN	UP_KW_LIGAND	UP_KW_MOLECULAR_FUNCTION	UP_KW_PTM	UP_SEQ_FEATURE
FBgn0036623	1-Acylglycerol-3-phosphate O-acyltransferase 3(Agpat3)			GO:0012505~endomembrane system,GO:0016021~integral component of membrane,	GO:0003841~1-acylglycerol-3-phosphate O-acyltransferase activity,GO:0016746~transferase activity, transferring acyl groups,	IPR002123:Phospholipid/glycerol acyltransferase,	dme00561:Glycerolipid metabolism,dme00564:Glycerophospholipid metabolism,dme01100:Metabolic pathways,		SM00563:PlsC,		KW-0472~Membrane,	KW-0812~Transmembrane,KW-1133~Transmembrane helix,		KW-0808~Transferase,		DOMAIN:Acyltransferase C-terminal,DOMAIN:Phospholipid/glycerol acyltransferase,TRANSMEM:Helical,
FBgn0004907	14-3-3zeta(14-3-3zeta)		GO:0006457~protein folding,GO:0007059~chromosome segregation,GO:0007165~signal transduction,GO:0007294~germarium-derived oocyte fate determination,GO:0007399~nervous system development,GO:0007460~R8 cell fate commitment,GO:0007611~learning or memory,GO:0008103~oocyte microtubule cytoskeleton polarization,GO:0034613~cellular protein localization,GO:0035332~positive regulation of hippo signaling,GO…	GO:0005634~nucleus,GO:0005737~cytoplasm,GO:0005769~early endosome,GO:0005829~cytosol,GO:0005886~plasma membrane,GO:0016021~integral component of membrane,GO:0031965~nuclear membrane,GO:0045172~germline ring canal,	GO:0001223~transcription coactivator binding,GO:0005515~protein binding,GO:0008134~transcription factor binding,GO:0042803~protein homodimerization activity,GO:0046982~protein heterodimerization activity,	IPR000308:14-3-3 protein,IPR023409:14-3-3 protein, conserved site,IPR023410:14-3-3 domain,	dme04013:MAPK signaling pathway - fly,dme04391:Hippo signaling pathway - fly,	PIRSF000868:14-3-3 protein,	SM00101:14_3_3,	KW-0221~Differentiation,KW-0524~Neurogenesis,	KW-0472~Membrane,KW-0963~Cytoplasm,KW-0967~Endosome,	KW-0175~Coiled coil,KW-0812~Transmembrane,KW-1133~Transmembrane helix,		KW-0217~Developmental protein,KW-9996~Developmental protein,		DOMAIN:14-3-3,MUTAGEN:R->A: Abolishes homodimerization but not regulatory function on Slo; when associated with A-59.,MUTAGEN:R->A: Abolishes homodimerization but not regulatory function on Slo; when associated with A-63.,SITE:Interaction with phosphoserine on interacting protein,TRANSMEM:Helical,
FBgn0250848	26-29kD-proteinase(26-29-p)		GO:0006508~proteolysis,GO:0006955~immune response,GO:0010952~positive regulation of peptidase activity,GO:0031638~zymogen activation,GO:0045752~positive regulation of Toll signaling pathway,GO:0051603~proteolysis involved in cellular protein catabolic process,GO:2001235~positive regulation of apoptotic signaling pathway,	GO:0005615~extracellular space,GO:0005764~lysosome,	GO:0004197~cysteine-type endopeptidase activity,GO:0008234~cysteine-type peptidase activity,GO:0008656~cysteine-type endopeptidase activator activity involved in apoptotic process,	IPR000169:Cysteine peptidase, cysteine active site,IPR000668:Peptidase C1A, papain C-terminal,IPR013201:Proteinase inhibitor I29, cathepsin propeptide,IPR025660:Cysteine peptidase, histidine active site,IPR025661:Cysteine peptidase, asparagine active site,			SM00645:Pept_C1,SM00848:SM00848,			KW-0732~Signal,		KW-0378~Hydrolase,KW-0645~Protease,KW-0788~Thiol protease,	KW-0865~Zymogen,KW-1015~Disulfide bond,	DOMAIN:Cathepsin propeptide inhibitor,DOMAIN:Peptidase C1A papain C-terminal,
FBgn0286071	ADAM metallopeptidase with thrombospondin type 1 motif A(AdamTS-A)		GO:0006508~proteolysis,GO:0007280~pole cell migration,GO:0007427~epithelial cell migration, open tracheal system,GO:0007436~larval salivary gland morphogenesis,GO:0008078~mesodermal cell migration,GO:0030198~extracellular matrix organization,	GO:0005576~extracellular region,GO:0016021~integral component of membrane,GO:0031012~extracellular matrix,	GO:0004222~metalloendopeptidase activity,GO:0008237~metallopeptidase activity,GO:0008270~zinc ion binding,	IPR000884:Thrombospondin, type 1 repeat,IPR001590:Peptidase M12B, ADAM/reprolysin,IPR002870:Peptidase M12B, propeptide,IPR010294:ADAM-TS Spacer 1,IPR012314:Peptidase M12B, GON-ADAMTSs,IPR013273:Peptidase M12B, ADAM-TS,IPR024079:Metallopeptidase, catalytic domain,			SM00209:TSP1,		KW-0272~Extracellular matrix,KW-0472~Membrane,KW-0964~Secreted,	KW-0732~Signal,KW-0812~Transmembrane,KW-1133~Transmembrane helix,	KW-0106~Calcium,KW-0862~Zinc,	KW-0378~Hydrolase,KW-0482~Metalloprotease,KW-0645~Protease,	KW-0325~Glycoprotein,	COMPBIAS:Polar residues,DOMAIN:GON,DOMAIN:Peptidase M12B,REGION:Disordered,TRANSMEM:Helical,
FBgn0052626	AMP deaminase(AMPdeam)		GO:0006188~IMP biosynthetic process,GO:0009168~purine ribonucleoside monophosphate biosynthetic process,GO:0032264~IMP salvage,GO:0046033~AMP metabolic process,	GO:0005829~cytosol,	GO:0003876~AMP deaminase activity,GO:0019239~deaminase activity,GO:0046872~metal ion binding,	IPR006329:AMP deaminase,IPR006650:Adenosine/AMP deaminase active site,	dme00230:Purine metabolism,dme01100:Metabolic pathways,dme01232:Nucleotide metabolism,	PIRSF001251:AMP deaminase,					KW-0479~Metal-binding,	KW-0378~Hydrolase,		COMPBIAS:Polar residues,REGION:Disordered,
FBgn0262716	Actin-related protein 3(Arp3)		GO:0000902~cell morphogenesis,GO:0006886~intracellular protein transport,GO:0007413~axonal fasciculation,GO:0007520~myoblast fusion,GO:0010592~positive regulation of lamellipodium assembly,GO:0022416~chaeta development,GO:0030036~actin cytoskeleton organization,GO:0030037~actin filament reorganization involved in cell cycle,GO:0030589~pseudocleavage involved in syncytial blastoderm formation,GO:0…	GO:0005652~nuclear lamina,GO:0005829~cytosol,GO:0005885~Arp2/3 protein complex,GO:0030027~lamellipodium,	GO:0003779~actin binding,GO:0005200~structural constituent of cytoskeleton,GO:0005524~ATP binding,GO:0051015~actin filament binding,	IPR004000:Actin-related protein,IPR015623:Actin-related protein 3 (Arp3),IPR020902:Actin/actin-like conserved site,	dme04144:Endocytosis,		SM00268:ACTIN,		KW-0206~Cytoskeleton,KW-0963~Cytoplasm,		KW-0067~ATP-binding,KW-0547~Nucleotide-binding,	KW-0009~Actin-binding,
FBgn0039132	Adaptor Protein complex 1, sigma subunit(AP-1sigma)		GO:0006886~intracellular protein transport,GO:0007411~axon guidance,GO:0015031~protein transport,GO:0016192~vesicle-mediated transport,GO:0042051~compound eye photoreceptor development,GO:0046907~intracellular transport,GO:0048749~compound eye development,	GO:0005905~clathrin-coated pit,GO:0030117~membrane coat,GO:0030121~AP-1 adaptor complex,GO:0043231~intracellular membrane-bounded organelle,	GO:0030276~clathrin binding,GO:0035615~clathrin adaptor activity,	IPR000804:Clathrin adaptor complex, small chain,IPR011012:Longin-like domain,IPR016635:Adaptor protein complex, sigma subunit,IPR022775:AP complex, mu/sigma subunit,	dme04142:Lysosome,	PIRSF015588:adaptor protein complex, sigma subunit,		KW-0813~Transport,	KW-0333~Golgi apparatus,KW-0472~Membrane,KW-0968~Cytoplasmic vesicle,					DOMAIN:AP complex mu/sigma subunit,
FBgn0264855	Adaptor Protein complex 2, alpha subunit(AP-2alpha)		GO:0006886~intracellular protein transport,GO:0006897~endocytosis,GO:0006898~receptor-mediated endocytosis,GO:0008104~protein localization,GO:0008356~asymmetric cell division,GO:0010508~positive regulation of autophagy,GO:0015031~protein transport,GO:0016192~vesicle-mediated transport,GO:0030100~regulation of endocytosis,GO:0030707~ovarian follicle cell development,GO:0031623~receptor internaliza…	GO:0005886~plasma membrane,GO:0005905~clathrin-coated pit,GO:0030117~membrane coat,GO:0030122~AP-2 adaptor complex,GO:0030131~clathrin adaptor complex,GO:0098793~presynapse,	GO:0035615~clathrin adaptor activity,	IPR002553:Clathrin/coatomer adaptor, adaptin-like, N-terminal,IPR003164:Clathrin adaptor, alpha-adaptin, appendage, C-terminal subdomain,IPR008152:Clathrin adaptor, alpha/beta/gamma-adaptin, appendage, Ig-like subdomain,IPR009028:Coatomer/calthrin adaptor appendage, C-terminal subdomain,IPR011989:Armadillo-like helical,IPR012295:Beta2-adaptin/TBP, C-terminal domain,IPR013041:Coatomer/clathrin ada…	dme04144:Endocytosis,	PIRSF037091:adaptor protein complex AP-2, alpha subunit,	SM00809:Alpha_adaptinC2,	KW-0254~Endocytosis,KW-0653~Protein transport,KW-0813~Transport,	KW-0168~Coated pit,KW-0472~Membrane,KW-1003~Cell membrane,				KW-0597~Phosphoprotein,	DOMAIN:Clathrin adaptor alpha/beta/gamma-adaptin appendage Ig-like subdomain,REGION:Disordered,
FBgn0026086	Adenosine deaminase acting on RNA(Adar)		GO:0001666~response to hypoxia,GO:0006382~adenosine to inosine editing,GO:0006396~RNA processing,GO:0006397~mRNA processing,GO:0006979~response to oxidative stress,GO:0007626~locomotory behavior,GO:0008049~male courtship behavior,GO:0008344~adult locomotory behavior,GO:0009408~response to heat,GO:0009451~RNA modification,GO:0010468~regulation of gene expression,GO:0016556~mRNA modification,GO:003…	GO:0005634~nucleus,GO:0005730~nucleolus,GO:0005737~cytoplasm,	GO:0003723~RNA binding,GO:0003725~double-stranded RNA binding,GO:0003726~double-stranded RNA adenosine deaminase activity,GO:0004000~adenosine deaminase activity,GO:0008251~tRNA-specific adenosine deaminase activity,GO:0046872~metal ion binding,	IPR002466:Adenosine deaminase/editase,IPR014720:Double-stranded RNA-binding-like domain,			SM00358:DSRM,SM00552:ADEAMc,	KW-0507~mRNA processing,		KW-0677~Repeat,	KW-0479~Metal-binding,KW-0862~Zinc,	KW-0378~Hydrolase,KW-0694~RNA-binding,		ACT_SITE:Proton donor,COMPBIAS:Polar residues,DOMAIN:A to I editase,DOMAIN:DRBM,DOMAIN:DRBM 1,DOMAIN:DRBM 2,REGION:Disordered,
FBgn0022710	Adenylyl cyclase 13E(Ac13E)		GO:0007189~adenylate cyclase-activating G-protein coupled receptor signaling pathway,GO:0009190~cyclic nucleotide biosynthetic process,GO:0035556~intracellular signal transduction,	GO:0005887~integral component of plasma membrane,GO:0016020~membrane,GO:0016021~integral component of membrane,	GO:0004016~adenylate cyclase activity,GO:0016849~phosphorus-oxygen lyase activity,	IPR001054:Adenylyl cyclase class-3/4/guanylyl cyclase,IPR018297:Adenylyl cyclase class-3/4/guanylyl cyclase, conserved site,	dme00230:Purine metabolism,dme01100:Metabolic pathways,dme04213:Longevity regulating pathway - multiple species,		SM00044:CYCc,		KW-0472~Membrane,	KW-0812~Transmembrane,KW-1133~Transmembrane helix,		KW-0456~Lyase,		COMPBIAS:Acidic residues,COMPBIAS:Basic and acidic residues,COMPBIAS:Polar residues,DOMAIN:Guanylate cyclase,REGION:Disordered,TRANSMEM:Helical,
FBgn0284249	Adh transcription factor 1(Adf1)		GO:0006357~regulation of transcription from RNA polymerase II promoter,GO:0007416~synapse assembly,GO:0007611~learning or memory,GO:0007613~memory,GO:0007616~long-term memory,GO:0008345~larval locomotory behavior,GO:0008355~olfactory learning,GO:0045944~positive regulation of transcription from RNA polymerase II promoter,GO:0050773~regulation of dendrite development,	GO:0005634~nucleus,GO:0005667~transcription factor complex,GO:0005705~polytene chromosome interband,	GO:0000976~transcription regulatory region sequence-specific DNA binding,GO:0000981~RNA polymerase II transcription factor activity, sequence-specific DNA binding,GO:0001228~transcriptional activator activity, RNA polymerase II transcription regulatory region sequence-specific binding,GO:0003677~DNA binding,	IPR004210:BESS motif,IPR006578:MADF domain,			SM00595:MADF,	KW-0804~Transcription,KW-0805~Transcription regulation,	KW-0539~Nucleus,			KW-0238~DNA-binding,		DNA_BIND:MADF,DOMAIN:BESS,DOMAIN:MADF,
FBgn0030530	Ajuba LIM protein(jub)		GO:0000278~mitotic cell cycle,GO:0001666~response to hypoxia,GO:0006355~regulation of transcription, DNA-templated,GO:0007010~cytoskeleton organization,GO:0030707~ovarian follicle cell development,GO:0035331~negative regulation of hippo signaling,GO:0045572~positive regulation of imaginal disc growth,GO:0071539~protein localization to centrosome,GO:2000637~positive regulation of gene silencing by…	GO:0000242~pericentriolar material,GO:0000932~P-body,GO:0005634~nucleus,GO:0005667~transcription factor complex,GO:0005912~adherens junction,GO:0045177~apical part of cell,GO:0045179~apical cortex,	GO:0003714~transcription corepressor activity,GO:0005515~protein binding,GO:0046872~metal ion binding,	IPR001781:Zinc finger, LIM-type,	dme04391:Hippo signaling pathway - fly,dme04392:Hippo signaling pathway - multiple species,		SM00132:LIM,		KW-0965~Cell junction,	KW-0440~LIM domain,KW-0677~Repeat,	KW-0479~Metal-binding,KW-0862~Zinc,			COMPBIAS:Polar residues,DOMAIN:LIM zinc-binding,DOMAIN:LIM zinc-binding 1,DOMAIN:LIM zinc-binding 2,DOMAIN:LIM zinc-binding 3,REGION:Disordered,
FBgn0015591	Allatostatin A(AstA)		GO:0007218~neuropeptide signaling pathway,GO:0045968~negative regulation of juvenile hormone biosynthetic process,	GO:0005615~extracellular space,	GO:0005102~receptor binding,GO:0005179~hormone activity,GO:0005184~neuropeptide hormone activity,GO:0071855~neuropeptide receptor binding,	IPR010276:Allatostatin,					KW-0964~Secreted,	KW-0732~Signal,		KW-0527~Neuropeptide,	KW-0027~Amidation,KW-0165~Cleavage on pair of basic residues,	PEPTIDE:Drostatin-1,PEPTIDE:Drostatin-2,PEPTIDE:Drostatin-3,PEPTIDE:Drostatin-4,PEPTIDE:Drostatin-5,REGION:Disordered,
FBgn0031592	Arginine methyltransferase 2(Art2)		GO:0018216~peptidyl-arginine methylation,	GO:0005634~nucleus,	GO:0016274~protein-arginine N-methyltransferase activity,GO:0035241~protein-arginine omega-N monomethyltransferase activity,	IPR025799:Protein arginine N-methyltransferase,	dme04068:FoxO signaling pathway,
FBgn0000120	Arrestin 1(Arr1)		GO:0002031~G-protein coupled receptor internalization,GO:0002032~desensitization of G-protein coupled receptor protein signaling pathway by arrestin,GO:0006897~endocytosis,GO:0007165~signal transduction,GO:0007601~visual perception,GO:0007608~sensory perception of smell,GO:0016059~deactivation of rhodopsin mediated signaling,GO:0016060~metarhodopsin inactivation,GO:0045494~photoreceptor cell main…	GO:0005737~cytoplasm,GO:0016028~rhabdomere,	GO:0001664~G-protein coupled receptor binding,GO:0002046~opsin binding,	IPR000698:Arrestin,IPR011021:Arrestin-like, N-terminal,IPR011022:Arrestin C-terminal-like domain,IPR014752:Arrestin, C-terminal,IPR014753:Arrestin, N-terminal,IPR014756:Immunoglobulin E-set,IPR017864:Arrestin, conserved site,			SM01017:SM01017,	KW-0716~Sensory transduction,KW-0844~Vision,					KW-0597~Phosphoprotein,	DOMAIN:Arrestin C-terminal-like,
FBgn0035625	Blimp-1(Blimp-1)		GO:0000122~negative regulation of transcription from RNA polymerase II promoter,GO:0006357~regulation of transcription from RNA polymerase II promoter,GO:0010468~regulation of gene expression,GO:0035074~pupation,GO:0035152~regulation of tube architecture, open tracheal system,GO:0045165~cell fate commitment,GO:0071390~cellular response to ecdysone,	GO:0005634~nucleus,GO:0005737~cytoplasm,	GO:0000978~RNA polymerase II core promoter proximal region sequence-specific DNA binding,GO:0001227~transcriptional repressor activity, RNA polymerase II transcription regulatory region sequence-specific binding,GO:0003700~transcription factor activity, sequence-specific DNA binding,GO:0042826~histone deacetylase binding,	IPR001214:SET domain,IPR013087:Zinc finger C2H2-type/integrase DNA-binding domain,			SM00317:SET,SM00355:ZnF_C2H2,			KW-0863~Zinc-finger,	KW-0479~Metal-binding,KW-0862~Zinc,			COMPBIAS:Basic and acidic residues,COMPBIAS:Basic residues,COMPBIAS:Polar residues,DOMAIN:C2H2-type,DOMAIN:SET,REGION:Disordered,
FBgn0033058	CCHamide-2 receptor(CCHa2-R)		GO:0007186~G-protein coupled receptor signaling pathway,GO:0007218~neuropeptide signaling pathway,	GO:0005886~plasma membrane,GO:0005887~integral component of plasma membrane,GO:0016020~membrane,GO:0016021~integral component of membrane,	GO:0004930~G-protein coupled receptor activity,GO:0008188~neuropeptide receptor activity,GO:0008528~G-protein coupled peptide receptor activity,	IPR000276:G protein-coupled receptor, rhodopsin-like,IPR001556:Bombesin receptor,IPR017452:GPCR, rhodopsin-like, 7TM,	dme04080:Neuroactive ligand-receptor interaction,				KW-0472~Membrane,KW-1003~Cell membrane,	KW-0812~Transmembrane,KW-1133~Transmembrane helix,		KW-0297~G-protein coupled receptor,KW-0675~Receptor,KW-0807~Transducer,	KW-0325~Glycoprotein,KW-1015~Disulfide bond,	CARBOHYD:N-linked (GlcNAc...) asparagine,DOMAIN:G-protein coupled receptors family 1 profile,REGION:Disordered,TOPO_DOM:Cytoplasmic,TOPO_DOM:Extracellular,TRANSMEM:Helical,TRANSMEM:Helical; Name=1,TRANSMEM:Helical; Name=2,TRANSMEM:Helical; Name=3,TRANSMEM:Helical; Name=4,TRANSMEM:Helical; Name=5,TRANSMEM:Helical; Name=6,TRANSMEM:Helical; Name=7,
FBgn0010350	CDP-diacylglycerol synthase(Cds)		GO:0007291~sperm individualization,GO:0007430~terminal branching, open tracheal system,GO:0007601~visual perception,GO:0007602~phototransduction,GO:0008610~lipid biosynthetic process,GO:0010513~positive regulation of phosphatidylinositol biosynthetic process,GO:0010868~negative regulation of triglyceride biosynthetic process,GO:0010883~regulation of lipid storage,GO:0016024~CDP-diacylglycerol bio…	GO:0005789~endoplasmic reticulum membrane,GO:0016020~membrane,GO:0016021~integral component of membrane,	GO:0004605~phosphatidate cytidylyltransferase activity,GO:0016772~transferase activity, transferring phosphorus-containing groups,	IPR000374:Phosphatidate cytidylyltransferase,IPR016720:Phosphatidate cytidylyltransferase, eukaryota,	dme00564:Glycerophospholipid metabolism,dme01100:Metabolic pathways,dme04070:Phosphatidylinositol signaling system,	PIRSF018269:phosphatidate cytidylyltransferase, eukaryotic type,		KW-0443~Lipid metabolism,KW-0444~Lipid biosynthesis,KW-0594~Phospholipid biosynthesis,KW-0716~Sensory transduction,KW-0844~Vision,KW-1208~Phospholipid metabolism,	KW-0256~Endoplasmic reticulum,KW-0472~Membrane,	KW-0812~Transmembrane,KW-1133~Transmembrane helix,		KW-0548~Nucleotidyltransferase,KW-0808~Transferase,	KW-0597~Phosphoprotein,	COMPBIAS:Basic and acidic residues,REGION:Disordered,TRANSMEM:Helical,
FBgn0261999	Ca[2+] channel Muscle-specific alpha2/delta subunit(Ca-Ma2d)		GO:0034765~regulation of ion transmembrane transport,GO:0070588~calcium ion transmembrane transport,	GO:0005891~voltage-gated calcium channel complex,GO:0016529~sarcoplasmic reticulum,GO:0030315~T-tubule,	GO:0005245~voltage-gated calcium channel activity,	IPR002035:von Willebrand factor, type A,IPR013608:VWA N-terminal,IPR013680:Voltage-dependent calcium channel, alpha-2/delta subunit, conserved region,			SM00327:VWA,	KW-0109~Calcium transport,KW-0406~Ion transport,KW-0813~Transport,	KW-0472~Membrane,	KW-0812~Transmembrane,	KW-0106~Calcium,	KW-0107~Calcium channel,KW-0407~Ion channel,KW-0851~Voltage-gated channel,		DOMAIN:VWFA,REGION:Disordered,TRANSMEM:Helical,
FBgn0264386	Ca[2+]-channel protein alpha[[1]] subunit T(Ca-alpha1T)		GO:0006811~ion transport,GO:0019228~neuronal action potential,GO:0035725~sodium ion transmembrane transport,GO:0055085~transmembrane transport,GO:0070509~calcium ion import,GO:0070588~calcium ion transmembrane transport,GO:0086010~membrane depolarization during action potential,GO:0090676~calcium ion transmembrane transport via low voltage-gated calcium channel,	GO:0001518~voltage-gated sodium channel complex,GO:0005886~plasma membrane,GO:0005887~integral component of plasma membrane,GO:0005891~voltage-gated calcium channel complex,GO:0016020~membrane,GO:0043005~neuron projection,	GO:0005216~ion channel activity,GO:0005245~voltage-gated calcium channel activity,GO:0005248~voltage-gated sodium channel activity,GO:0005261~cation channel activity,GO:0008332~low voltage-gated calcium channel activity,	IPR005445:Voltage-dependent calcium channel, T-type, alpha-1 subunit,IPR005821:Ion transport domain,IPR027359:Voltage-dependent potassium channel, four helix bundle domain,					KW-0472~Membrane,	KW-0175~Coiled coil,KW-0677~Repeat,KW-0812~Transmembrane,			KW-0325~Glycoprotein,	COMPBIAS:Basic and acidic residues,COMPBIAS:Polar residues,DOMAIN:Ion transport,REGION:Disordered,TRANSMEM:Helical,
FBgn0038439	Cadherin 89D(Cad89D)		GO:0007155~cell adhesion,GO:0007156~homophilic cell adhesion via plasma membrane adhesion molecules,GO:0016339~calcium-dependent cell-cell adhesion via plasma membrane cell adhesion molecules,GO:0044331~cell-cell adhesion mediated by cadherin,GO:0098609~cell-cell adhesion,	GO:0005886~plasma membrane,GO:0005887~integral component of plasma membrane,GO:0016020~membrane,	GO:0005509~calcium ion binding,	IPR002126:Cadherin,IPR015919:Cadherin-like,IPR020894:Cadherin conserved site,			SM00112:CA,	KW-0130~Cell adhesion,	KW-0472~Membrane,KW-1003~Cell membrane,	KW-0677~Repeat,KW-0732~Signal,KW-0812~Transmembrane,KW-1133~Transmembrane helix,	KW-0106~Calcium,KW-0479~Metal-binding,		KW-0325~Glycoprotein,	CARBOHYD:N-linked (GlcNAc...) asparagine,COMPBIAS:Polar residues,DOMAIN:Cadherin 1,DOMAIN:Cadherin 10,DOMAIN:Cadherin 11,DOMAIN:Cadherin 12,DOMAIN:Cadherin 2,DOMAIN:Cadherin 3,DOMAIN:Cadherin 4,DOMAIN:Cadherin 5,DOMAIN:Cadherin 6,DOMAIN:Cadherin 7,DOMAIN:Cadherin 8,DOMAIN:Cadherin 9,REGION:Disordered,TOPO_DOM:Cytoplasmic,TOPO_DOM:Extracellular,TRANSMEM:Helical,
FBgn0029962	Carbonic anhydrase-related protein A(CARPA)		GO:0006730~one-carbon metabolic process,		GO:0004089~carbonate dehydratase activity,GO:0008270~zinc ion binding,GO:0016836~hydro-lyase activity,	IPR001148:Alpha carbonic anhydrase,IPR023561:Carbonic anhydrase, alpha-class,			SM01057:SM01057,			KW-0732~Signal,		KW-0456~Lyase,		DOMAIN:Alpha-carbonic anhydrase,
FBgn0035383	Carnitine palmitoyltransferase 2(CPT2)		GO:0006635~fatty acid beta-oxidation,GO:0042594~response to starvation,GO:0046951~ketone body biosynthetic process,GO:0070328~triglyceride homeostasis,	GO:0005739~mitochondrion,	GO:0004095~carnitine O-palmitoyltransferase activity,GO:0016746~transferase activity, transferring acyl groups,	IPR000542:Acyltransferase ChoActase/COT/CPT,IPR023213:Chloramphenicol acetyltransferase-like domain,	dme00071:Fatty acid degradation,dme01212:Fatty acid metabolism,			KW-0276~Fatty acid metabolism,KW-0443~Lipid metabolism,KW-0813~Transport,				KW-0808~Transferase,		ACT_SITE:Proton acceptor,DOMAIN:Choline/carnitine acyltransferase,
FBgn0035533	Cdc42-interacting protein 4(Cip4)		GO:0006897~endocytosis,GO:0007009~plasma membrane organization,GO:0007165~signal transduction,GO:0007349~cellularization,GO:0007498~mesoderm development,GO:0008104~protein localization,GO:0008582~regulation of synaptic growth at neuromuscular junction,GO:0030708~germarium-derived female germ-line cyst encapsulation,GO:0030837~negative regulation of actin filament polymerization,GO:0034613~cellula…	GO:0005737~cytoplasm,GO:0005886~plasma membrane,GO:0012506~vesicle membrane,GO:0030496~midbody,GO:0031594~neuromuscular junction,GO:0032154~cleavage furrow,	GO:0005515~protein binding,GO:0005543~phospholipid binding,GO:0008289~lipid binding,GO:0032794~GTPase activating protein binding,	IPR001060:FCH domain,IPR001452:Src homology-3 domain,IPR011072:HR1 rho-binding repeat,IPR027267:Arfaptin homology (AH) domain/BAR domain,			SM00055:FCH,SM00326:SH3,	KW-0254~Endocytosis,	KW-0472~Membrane,KW-0963~Cytoplasm,KW-1003~Cell membrane,	KW-0175~Coiled coil,				COMPBIAS:Basic and acidic residues,COMPBIAS:Polar residues,DOMAIN:F-BAR,DOMAIN:REM-1,DOMAIN:SH3,REGION:Disordered,
FBgn0032409	Ced-12(Ced-12)		GO:0007015~actin filament organization,GO:0007298~border follicle cell migration,GO:0007417~central nervous system development,GO:0007520~myoblast fusion,GO:0016203~muscle attachment,GO:0016477~cell migration,GO:0046330~positive regulation of JNK cascade,GO:0046529~imaginal disc fusion, thorax closure,GO:0048010~vascular endothelial growth factor receptor signaling pathway,GO:0048870~cell motilit…	GO:0005634~nucleus,GO:0005737~cytoplasm,GO:0005886~plasma membrane,	GO:0005085~guanyl-nucleotide exchange factor activity,GO:0005515~protein binding,	IPR001849:Pleckstrin homology domain,IPR006816:Engulfment/cell motility, ELMO,IPR011989:Armadillo-like helical,IPR011993:Pleckstrin homology-like domain,IPR016024:Armadillo-type fold,IPR024574:Domain of unknown function DUF3361,				KW-0053~Apoptosis,KW-0581~Phagocytosis,		KW-0729~SH3-binding,				DOMAIN:ELMO,
FBgn0259231	Cholecystokinin-like receptor at 17D1(CCKLR-17D1)		GO:0002121~inter-male aggressive behavior,GO:0007186~G-protein coupled receptor signaling pathway,GO:0007204~positive regulation of cytosolic calcium ion concentration,GO:0007218~neuropeptide signaling pathway,GO:0007528~neuromuscular junction development,GO:0008344~adult locomotory behavior,GO:0008345~larval locomotory behavior,GO:0033555~multicellular organismal response to stress,	GO:0005886~plasma membrane,GO:0005887~integral component of plasma membrane,GO:0016020~membrane,GO:0016021~integral component of membrane,GO:0043025~neuronal cell body,GO:0043195~terminal bouton,	GO:0004930~G-protein coupled receptor activity,GO:0008188~neuropeptide receptor activity,	IPR000276:G protein-coupled receptor, rhodopsin-like,IPR000314:Gastrin receptor,IPR009126:Cholecystokinin receptor,IPR017452:GPCR, rhodopsin-like, 7TM,	dme04080:Neuroactive ligand-receptor interaction,		SM01381:SM01381,		KW-0472~Membrane,KW-1003~Cell membrane,			KW-0297~G-protein coupled receptor,KW-0675~Receptor,KW-0807~Transducer,	KW-0325~Glycoprotein,KW-0449~Lipoprotein,KW-0564~Palmitate,KW-1015~Disulfide bond,	DOMAIN:G-protein coupled receptors family 1 profile,REGION:Disordered,TRANSMEM:Helical,
FBgn0000303	Choline acetyltransferase(ChAT)		GO:0007274~neuromuscular synaptic transmission,GO:0008292~acetylcholine biosynthetic process,	GO:0005634~nucleus,GO:0005737~cytoplasm,GO:0005829~cytosol,GO:0043005~neuron projection,GO:0043195~terminal bouton,	GO:0004102~choline O-acetyltransferase activity,GO:0016746~transferase activity, transferring acyl groups,	IPR000542:Acyltransferase ChoActase/COT/CPT,IPR023213:Chloramphenicol acetyltransferase-like domain,	dme00564:Glycerophospholipid metabolism,			KW-0530~Neurotransmitter biosynthesis,				KW-0012~Acyltransferase,KW-0808~Transferase,		ACT_SITE:Proton acceptor,MUTAGEN:H->L,Q: Loss of activity.,MUTAGEN:H->L,Q: No effect.,MUTAGEN:H->L: Loss of activity.,MUTAGEN:H->Q: No effect.,SITE:Cleavage,
FBgn0030054	Chromatin assembly factor 1, p180 subunit(Caf1-180)		GO:0000724~double-strand break repair via homologous recombination,GO:0006334~nucleosome assembly,GO:0007444~imaginal disc development,GO:0010332~response to gamma radiation,GO:0034728~nucleosome organization,GO:0035264~multicellular organism growth,GO:0042023~DNA endoreduplication,	GO:0005634~nucleus,GO:0033186~CAF-1 complex,	GO:0042393~histone binding,	IPR022043:Chromatin assembly factor 1 subunit A,					KW-0539~Nucleus,					COMPBIAS:Acidic residues,COMPBIAS:Basic and acidic residues,COMPBIAS:Polar residues,DOMAIN:Chromatin assembly factor 1 subunit p150 C-terminal,REGION:Disordered,
FBgn0086758	Chronologically inappropriate morphogenesis(chinmo)		GO:0001933~negative regulation of protein phosphorylation,GO:0006357~regulation of transcription from RNA polymerase II promoter,GO:0007548~sex differentiation,GO:0016319~mushroom body development,GO:0019102~male somatic sex determination,GO:0030838~positive regulation of actin filament polymerization,GO:0035214~eye-antennal disc development,GO:0048666~neuron development,GO:0051170~nuclear import…	GO:0005634~nucleus,	GO:0046872~metal ion binding,	IPR000210:BTB/POZ-like,IPR011333:BTB/POZ fold,IPR013087:Zinc finger C2H2-type/integrase DNA-binding domain,			SM00225:BTB,SM00355:ZnF_C2H2,	KW-0221~Differentiation,KW-0524~Neurogenesis,KW-0726~Sexual differentiation,	KW-0539~Nucleus,	KW-0677~Repeat,KW-0863~Zinc-finger,	KW-0479~Metal-binding,KW-0862~Zinc,	KW-0217~Developmental protein,KW-9996~Developmental protein,		COMPBIAS:Basic and acidic residues,COMPBIAS:Polar residues,DOMAIN:BTB,DOMAIN:C2H2-type,MUTAGEN:F->I: In chinmo-M33; mushroom body neuroblast clones contain increased numbers of late-born alpha/beta type neurons and fewer early-born gamma type neurons.,REGION:Disordered,ZN_FING:C2H2-type 1,ZN_FING:C2H2-type 2,
FBgn0025724	Coat Protein (coatomer) beta'(beta'COP)		GO:0006886~intracellular protein transport,GO:0006888~ER to Golgi vesicle-mediated transport,GO:0006890~retrograde vesicle-mediated transport, Golgi to ER,GO:0006891~intra-Golgi vesicle-mediated transport,GO:0010883~regulation of lipid storage,GO:0016192~vesicle-mediated transport,	GO:0000139~Golgi membrane,GO:0005795~Golgi stack,GO:0030117~membrane coat,GO:0030126~COPI vesicle coat,	GO:0005198~structural molecule activity,	IPR001680:WD40 repeat,IPR006692:Coatomer, WD associated region,IPR015943:WD40/YVTN repeat-like-containing domain,IPR016453:Coatomer beta' subunit (COPB2),IPR020472:G-protein beta WD-40 repeat,		PIRSF005567:coatomer, beta' subunit,	SM00320:WD40,	KW-0653~Protein transport,KW-0813~Transport,KW-0931~ER-Golgi transport,	KW-0333~Golgi apparatus,KW-0472~Membrane,KW-0963~Cytoplasm,KW-0968~Cytoplasmic vesicle,	KW-0677~Repeat,KW-0853~WD repeat,				REPEAT:WD 1,REPEAT:WD 2,REPEAT:WD 3,REPEAT:WD 4,REPEAT:WD 5,REPEAT:WD 6,REPEAT:WD 7,
FBgn0005775	Connectin(Con)		GO:0007156~homophilic cell adhesion via plasma membrane adhesion molecules,GO:0007413~axonal fasciculation,GO:0016043~cellular component organization,GO:0016200~synaptic target attraction,GO:0040011~locomotion,	GO:0005886~plasma membrane,GO:0009986~cell surface,GO:0031225~anchored component of membrane,GO:0031594~neuromuscular junction,GO:0044295~axonal growth cone,GO:0071944~cell periphery,		IPR000483:Cysteine-rich flanking region, C-terminal,IPR001611:Leucine-rich repeat,IPR003591:Leucine-rich repeat, typical subtype,			SM00082:LRRCT,SM00369:LRR_TYP,	KW-0130~Cell adhesion,	KW-0472~Membrane,KW-1003~Cell membrane,	KW-0433~Leucine-rich repeat,KW-0677~Repeat,KW-0732~Signal,		KW-0217~Developmental protein,KW-9996~Developmental protein,	KW-0325~Glycoprotein,KW-0336~GPI-anchor,KW-0449~Lipoprotein,	COMPBIAS:Basic and acidic residues,COMPBIAS:Polar residues,DOMAIN:LRRCT,LIPID:GPI-anchor amidated alanine,PROPEP:Removed in mature form,REGION:Disordered,REPEAT:LRR 1,REPEAT:LRR 10,REPEAT:LRR 11,REPEAT:LRR 2,REPEAT:LRR 3,REPEAT:LRR 4,REPEAT:LRR 5,REPEAT:LRR 6,REPEAT:LRR 7,REPEAT:LRR 8,REPEAT:LRR 9,
FBgn0033867	Cuticular protein 50Ca(Cpr50Ca)		GO:0040003~chitin-based cuticle development,	GO:0031012~extracellular matrix,	GO:0008010~structural constituent of chitin-based larval cuticle,	IPR000618:Insect cuticle protein,						KW-0732~Signal,				COMPBIAS:Polar residues,REGION:Disordered,
FBgn0004396	Cyclic-AMP response element binding protein A(CrebA)		GO:0006355~regulation of transcription, DNA-templated,GO:0006357~regulation of transcription from RNA polymerase II promoter,GO:0007431~salivary gland development,GO:0008363~larval chitin-based cuticle development,GO:0009953~dorsal/ventral pattern formation,GO:0035293~chitin-based larval cuticle pattern formation,GO:0045893~positive regulation of transcription, DNA-templated,GO:0045944~positive r…	GO:0005634~nucleus,GO:0005700~polytene chromosome,	GO:0000981~RNA polymerase II transcription factor activity, sequence-specific DNA binding,GO:0000987~core promoter proximal region sequence-specific DNA binding,GO:0003677~DNA binding,GO:0003700~transcription factor activity, sequence-specific DNA binding,GO:0035497~cAMP response element binding,GO:0043565~sequence-specific DNA binding,	IPR004827:Basic-leucine zipper domain,			SM00338:BRLZ,	KW-0804~Transcription,KW-0805~Transcription regulation,	KW-0539~Nucleus,	KW-0175~Coiled coil,		KW-0010~Activator,KW-0238~DNA-binding,	KW-0597~Phosphoprotein,	COMPBIAS:Polar residues,DOMAIN:BZIP,DOMAIN:bZIP,REGION:Basic motif,REGION:Disordered,REGION:Leucine-zipper,
FBgn0039858	Cyclin G(CycG)		GO:0000079~regulation of cyclin-dependent protein serine/threonine kinase activity,GO:0000711~meiotic DNA repair synthesis,GO:0006302~double-strand break repair,GO:0007143~female meiotic division,GO:0044772~mitotic cell cycle phase transition,GO:0045746~negative regulation of Notch signaling pathway,GO:0045927~positive regulation of growth,GO:0046628~positive regulation of insulin receptor signal…	GO:0000307~cyclin-dependent protein kinase holoenzyme complex,GO:0005634~nucleus,GO:0005700~polytene chromosome,GO:0005737~cytoplasm,	GO:0003677~DNA binding,GO:0004864~protein phosphatase inhibitor activity,GO:0016538~cyclin-dependent protein serine/threonine kinase regulator activity,	IPR006671:Cyclin, N-terminal,IPR013763:Cyclin-like,			SM00385:CYCLIN,	KW-0131~Cell cycle,KW-0132~Cell division,KW-0227~DNA damage,KW-0234~DNA repair,KW-0341~Growth regulation,KW-0469~Meiosis,KW-0804~Transcription,KW-0805~Transcription regulation,	KW-0158~Chromosome,			KW-0195~Cyclin,KW-0217~Developmental protein,KW-0238~DNA-binding,KW-9996~Developmental protein,		DOMAIN:Cyclin N-terminal,
FBgn0039519	Cytochrome P450 6a18(Cyp6a18)			GO:0005789~endoplasmic reticulum membrane,GO:0016021~integral component of membrane,	GO:0004497~monooxygenase activity,GO:0005506~iron ion binding,GO:0016705~oxidoreductase activity, acting on paired donors, with incorporation or reduction of molecular oxygen,GO:0020037~heme binding,	IPR001128:Cytochrome P450,IPR002401:Cytochrome P450, E-class, group I,IPR017972:Cytochrome P450, conserved site,					KW-0256~Endoplasmic reticulum,KW-0472~Membrane,KW-0492~Microsome,	KW-0812~Transmembrane,KW-1133~Transmembrane helix,	KW-0349~Heme,KW-0408~Iron,KW-0479~Metal-binding,	KW-0503~Monooxygenase,KW-0560~Oxidoreductase,		BINDING:axial binding residue,TRANSMEM:Helical,
FBgn0015623	Cytochrome P450 reductase(Cpr)		GO:0006723~cuticle hydrocarbon biosynthetic process,GO:0009725~response to hormone,	GO:0005789~endoplasmic reticulum membrane,GO:0005829~cytosol,GO:0012505~endomembrane system,GO:0016021~integral component of membrane,	GO:0003958~NADPH-hemoprotein reductase activity,GO:0005515~protein binding,GO:0010181~FMN binding,GO:0016491~oxidoreductase activity,GO:0050660~flavin adenine dinucleotide binding,GO:0050661~NADP binding,	IPR001094:Flavodoxin,IPR001433:Oxidoreductase FAD/NAD(P)-binding,IPR001709:Flavoprotein pyridine nucleotide cytochrome reductase,IPR003097:FAD-binding, type 1,IPR008254:Flavodoxin/nitric oxide synthase,IPR017927:Ferredoxin reductase-type FAD-binding domain,IPR017938:Riboflavin synthase-like beta-barrel,IPR023173:NADPH-cytochrome p450 reductase, FAD-binding, alpha-helical domain-3,IPR023208:NADPH-…		PIRSF000208:NADPH--cytochrome P450 reductase,			KW-0256~Endoplasmic reticulum,KW-0472~Membrane,	KW-0812~Transmembrane,KW-1133~Transmembrane helix,	KW-0274~FAD,KW-0285~Flavoprotein,KW-0288~FMN,KW-0521~NADP,	KW-0560~Oxidoreductase,		DOMAIN:FAD-binding FR-type,DOMAIN:Flavodoxin-like,TOPO_DOM:Cytoplasmic,TOPO_DOM:Lumenal,TRANSMEM:Helical,
FBgn0038438	Derlin-2(Der-2)		GO:0030433~ubiquitin-dependent ERAD pathway,GO:0030968~endoplasmic reticulum unfolded protein response,GO:0042742~defense response to bacterium,	GO:0000839~Hrd1p ubiquitin ligase ERAD-L complex,GO:0005789~endoplasmic reticulum membrane,GO:0030176~integral component of endoplasmic reticulum membrane,	GO:0051787~misfolded protein binding,GO:1990381~ubiquitin-specific protease binding,	IPR007599:Derlin,	dme04141:Protein processing in endoplasmic reticulum,				KW-0472~Membrane,					REGION:Disordered,TRANSMEM:Helical,
FBgn0035542	Diabetes and obesity regulated(DOR)		GO:0000045~autophagosome assembly,GO:0010506~regulation of autophagy,GO:0035076~ecdysone receptor-mediated signaling pathway,GO:0045893~positive regulation of transcription, DNA-templated,GO:0045944~positive regulation of transcription from RNA polymerase II promoter,	GO:0005634~nucleus,GO:0005776~autophagosome,GO:0005829~cytosol,GO:0016605~PML body,	GO:0016922~ligand-dependent nuclear receptor binding,GO:0030374~ligand-dependent nuclear receptor transcription coactivator activity,		dme04140:Autophagy - animal,				KW-0539~Nucleus,KW-0963~Cytoplasm,					COMPBIAS:Acidic residues,COMPBIAS:Basic and acidic residues,COMPBIAS:Basic residues,COMPBIAS:Polar residues,REGION:Disordered,
FBgn0031835	Dipeptidyl peptidase 10(Dpp10)		GO:0006508~proteolysis,GO:1901379~regulation of potassium ion transmembrane transport,	GO:0005886~plasma membrane,GO:0005887~integral component of plasma membrane,GO:0071202~Kv4.3-DPP10 channel complex,	GO:0008236~serine-type peptidase activity,GO:0008239~dipeptidyl-peptidase activity,GO:0015459~potassium channel regulator activity,GO:0017171~serine hydrolase activity,GO:0044325~ion channel binding,	IPR001375:Peptidase S9, prolyl oligopeptidase, catalytic domain,IPR002469:Peptidase S9B, dipeptidylpeptidase IV N-terminal,					KW-0472~Membrane,	KW-0812~Transmembrane,KW-1133~Transmembrane helix,		KW-0378~Hydrolase,		COMPBIAS:Basic and acidic residues,DOMAIN:Dipeptidylpeptidase IV N-terminal,DOMAIN:Peptidase S9 prolyl oligopeptidase catalytic,REGION:Disordered,TRANSMEM:Helical,
FBgn0000157	Distal-less(Dll)		GO:0006355~regulation of transcription, DNA-templated,GO:0006357~regulation of transcription from RNA polymerase II promoter,GO:0007449~proximal/distal pattern formation, imaginal disc,GO:0007469~antennal development,GO:0007479~leg disc proximal/distal pattern formation,GO:0007480~imaginal disc-derived leg morphogenesis,GO:0007485~imaginal disc-derived male genitalia development,GO:0007487~analia…	GO:0005634~nucleus,	GO:0000978~RNA polymerase II core promoter proximal region sequence-specific DNA binding,GO:0000981~RNA polymerase II transcription factor activity, sequence-specific DNA binding,GO:0003677~DNA binding,	IPR000047:Helix-turn-helix motif,IPR001356:Homeodomain,IPR009057:Homeodomain-like,IPR017970:Homeobox, conserved site,IPR020479:Homeodomain, metazoa,			SM00389:HOX,	KW-0804~Transcription,KW-0805~Transcription regulation,	KW-0539~Nucleus,	KW-0371~Homeobox,		KW-0217~Developmental protein,KW-0238~DNA-binding,KW-9996~Developmental protein,		COMPBIAS:Polar residues,COMPBIAS:Pro residues,DNA_BIND:Homeobox,DOMAIN:Homeobox,REGION:Disordered,
FBgn0027835	Dodeca-satellite-binding protein 1(Dp1)		GO:0007059~chromosome segregation,GO:0030261~chromosome condensation,GO:0031507~heterochromatin assembly,GO:0045727~positive regulation of translation,	GO:0000792~heterochromatin,GO:0005634~nucleus,GO:0005701~polytene chromosome chromocenter,GO:0005737~cytoplasm,GO:0005844~polysome,GO:1990904~ribonucleoprotein complex,	GO:0003676~nucleic acid binding,GO:0003696~satellite DNA binding,GO:0003697~single-stranded DNA binding,GO:0003723~RNA binding,GO:0003729~mRNA binding,GO:0003730~mRNA 3'-UTR binding,	IPR004087:K Homology domain,IPR004088:K Homology domain, type 1,			SM00322:KH,			KW-0175~Coiled coil,		KW-0694~RNA-binding,		COMPBIAS:Basic and acidic residues,COMPBIAS:Polar residues,DOMAIN:K Homology,REGION:Disordered,
FBgn0266137	Dopamine 1-like receptor 2(Dop1R2)		GO:0001306~age-dependent response to oxidative stress,GO:0007186~G-protein coupled receptor signaling pathway,GO:0007191~adenylate cyclase-activating dopamine receptor signaling pathway,GO:0007212~dopamine receptor signaling pathway,GO:0042321~negative regulation of circadian sleep/wake cycle, sleep,GO:0071880~adenylate cyclase-activating adrenergic receptor signaling pathway,GO:0099509~regulatio…	GO:0005886~plasma membrane,GO:0005887~integral component of plasma membrane,GO:0016020~membrane,GO:0016021~integral component of membrane,GO:0030285~integral component of synaptic vesicle membrane,GO:0030672~synaptic vesicle membrane,	GO:0001588~dopamine neurotransmitter receptor activity, coupled via Gs,GO:0004930~G-protein coupled receptor activity,GO:0004935~adrenergic receptor activity,GO:0004952~dopamine neurotransmitter receptor activity,GO:0008226~tyramine receptor activity,GO:0008227~G-protein coupled amine receptor activity,	IPR000276:G protein-coupled receptor, rhodopsin-like,IPR002233:Adrenergic receptor,IPR017452:GPCR, rhodopsin-like, 7TM,	dme04080:Neuroactive ligand-receptor interaction,		SM01381:SM01381,		KW-0472~Membrane,KW-1003~Cell membrane,	KW-0812~Transmembrane,KW-1133~Transmembrane helix,		KW-0297~G-protein coupled receptor,KW-0675~Receptor,KW-0807~Transducer,	KW-0325~Glycoprotein,KW-0449~Lipoprotein,KW-0564~Palmitate,KW-0597~Phosphoprotein,KW-1015~Disulfide bond,	CARBOHYD:N-linked (GlcNAc...) asparagine,COMPBIAS:Basic residues,COMPBIAS:Polar residues,DOMAIN:G-protein coupled receptors family 1 profile,LIPID:S-palmitoyl cysteine,REGION:Disordered,TOPO_DOM:Cytoplasmic,TOPO_DOM:Extracellular,TRANSMEM:Helical,TRANSMEM:Helical; Name=1,TRANSMEM:Helical; Name=2,TRANSMEM:Helical; Name=3,TRANSMEM:Helical; Name=4,TRANSMEM:Helical; Name=5,TRANSMEM:Helical; Name=6,TR…
FBgn0085430	Dorado(Dora)		GO:2000627~positive regulation of miRNA catabolic process,	GO:0031462~Cul2-RING ubiquitin ligase complex,	GO:0008270~zinc ion binding,GO:1990756~protein binding, bridging involved in substrate recognition for ubiquitination,	IPR007527:Zinc finger, SWIM-type,				KW-0833~Ubl conjugation pathway,		KW-0863~Zinc-finger,	KW-0479~Metal-binding,KW-0862~Zinc,			COMPBIAS:Polar residues,COMPBIAS:Pro residues,REGION:Disordered,ZN_FING:SWIM-type,
FBgn0085420	Dpr-interacting protein delta(DIP-delta)		GO:0050808~synapse organization,	GO:0005886~plasma membrane,GO:0005887~integral component of plasma membrane,GO:0043005~neuron projection,		IPR003598:Immunoglobulin subtype 2,IPR003599:Immunoglobulin subtype,IPR007110:Immunoglobulin-like domain,IPR013098:Immunoglobulin I-set,IPR013783:Immunoglobulin-like fold,			SM00408:IGc2,SM00409:IG,			KW-0732~Signal,				DOMAIN:Ig-like,DOMAIN:Immunoglobulin I-set,REGION:Disordered,
FBgn0036819	Dysbindin(Dysb)		GO:0007614~short-term memory,GO:0007616~long-term memory,GO:0008057~eye pigment granule organization,GO:0008344~adult locomotory behavior,GO:0008355~olfactory learning,GO:0036466~synaptic vesicle recycling via endosome,GO:0045963~negative regulation of dopamine metabolic process,GO:0048047~mating behavior, sex discrimination,GO:0048167~regulation of synaptic plasticity,GO:0050807~regulation of sy…	GO:0005737~cytoplasm,GO:0008021~synaptic vesicle,GO:0031083~BLOC-1 complex,GO:0031594~neuromuscular junction,GO:0098527~neuromuscular junction of somatic muscle,	GO:0005515~protein binding,	IPR007531:Dysbindin,						KW-0175~Coiled coil,
FBgn0038462	ER membrane protein complex subunit 2A(EMC2A)			GO:0072546~ER membrane protein complex,		IPR011990:Tetratricopeptide-like helical,IPR019734:Tetratricopeptide repeat,			SM00028:TPR,		KW-0256~Endoplasmic reticulum,KW-0472~Membrane,
FBgn0038461	ER membrane protein complex subunit 2B(EMC2B)			GO:0072546~ER membrane protein complex,		IPR011990:Tetratricopeptide-like helical,IPR019734:Tetratricopeptide repeat,			SM00028:TPR,		KW-0256~Endoplasmic reticulum,KW-0472~Membrane,
FBgn0000546	Ecdysone receptor(EcR)		GO:0000122~negative regulation of transcription from RNA polymerase II promoter,GO:0002164~larval development,GO:0006355~regulation of transcription, DNA-templated,GO:0006357~regulation of transcription from RNA polymerase II promoter,GO:0006911~phagocytosis, engulfment,GO:0006914~autophagy,GO:0007155~cell adhesion,GO:0007281~germ cell development,GO:0007291~sperm individualization,GO:0007298~bor…	GO:0005634~nucleus,GO:0005700~polytene chromosome,GO:0005737~cytoplasm,GO:0008230~ecdysone receptor holocomplex,GO:0008231~repressor ecdysone receptor complex,GO:0008232~activator ecdysone receptor complex,GO:0030425~dendrite,	GO:0000976~transcription regulatory region sequence-specific DNA binding,GO:0000977~RNA polymerase II regulatory region sequence-specific DNA binding,GO:0000978~RNA polymerase II core promoter proximal region sequence-specific DNA binding,GO:0000981~RNA polymerase II transcription factor activity, sequence-specific DNA binding,GO:0001046~core promoter sequence-specific DNA binding,GO:0001222~tran…	IPR000536:Nuclear hormone receptor, ligand-binding, core,IPR001628:Zinc finger, nuclear hormone receptor-type,IPR001723:Steroid hormone receptor,IPR003069:Ecdysteroid receptor,IPR013088:Zinc finger, NHR/GATA-type,	dme04214:Apoptosis - fly,		SM00399:ZnF_C4,SM00430:HOLI,	KW-0804~Transcription,KW-0805~Transcription regulation,	KW-0539~Nucleus,	KW-0863~Zinc-finger,	KW-0479~Metal-binding,KW-0862~Zinc,	KW-0238~DNA-binding,KW-0675~Receptor,		COMPBIAS:Basic and acidic residues,COMPBIAS:Polar residues,DNA_BIND:Nuclear receptor,DOMAIN:NR LBD,DOMAIN:Nuclear receptor,REGION:Disordered,REGION:Modulating,ZN_FING:NR C4-type,
FBgn0005640	Ecdysone-induced protein 63E(Eip63E)		GO:0000083~regulation of transcription involved in G1/S transition of mitotic cell cycle,GO:0001700~embryonic development via the syncytial blastoderm,GO:0002009~morphogenesis of an epithelium,GO:0002168~instar larval development,GO:0006468~protein phosphorylation,GO:0007552~metamorphosis,GO:0048589~developmental growth,GO:0090263~positive regulation of canonical Wnt signaling pathway,	GO:0005634~nucleus,GO:0005737~cytoplasm,GO:0005829~cytosol,GO:0005886~plasma membrane,	GO:0004672~protein kinase activity,GO:0004674~protein serine/threonine kinase activity,GO:0004693~cyclin-dependent protein serine/threonine kinase activity,GO:0005515~protein binding,GO:0005524~ATP binding,GO:0020037~heme binding,GO:0030332~cyclin binding,	IPR000719:Protein kinase, catalytic domain,IPR008271:Serine/threonine-protein kinase, active site,IPR011009:Protein kinase-like domain,IPR017441:Protein kinase, ATP binding site,IPR018506:Cytochrome b5, heme-binding site,			SM00220:S_TKc,					KW-0418~Kinase,KW-0723~Serine/threonine-protein kinase,KW-0808~Transferase,		COMPBIAS:Basic and acidic residues,COMPBIAS:Basic residues,COMPBIAS:Polar residues,DOMAIN:Protein kinase,REGION:Disordered,
FBgn0000567	Ecdysone-induced protein 74EF(Eip74EF)		GO:0006355~regulation of transcription, DNA-templated,GO:0006357~regulation of transcription from RNA polymerase II promoter,GO:0006914~autophagy,GO:0007283~spermatogenesis,GO:0008219~cell death,GO:0030154~cell differentiation,GO:0035071~salivary gland cell autophagic cell death,GO:0040034~regulation of development, heterochronic,GO:0045944~positive regulation of transcription from RNA polymerase…	GO:0005634~nucleus,	GO:0000981~RNA polymerase II transcription factor activity, sequence-specific DNA binding,GO:0001228~transcriptional activator activity, RNA polymerase II transcription regulatory region sequence-specific binding,GO:0003700~transcription factor activity, sequence-specific DNA binding,GO:0043565~sequence-specific DNA binding,	IPR000418:Ets domain,	dme04214:Apoptosis - fly,		SM00413:ETS,	KW-0804~Transcription,KW-0805~Transcription regulation,	KW-0539~Nucleus,			KW-0217~Developmental protein,KW-0238~DNA-binding,KW-9996~Developmental protein,		COMPBIAS:Acidic residues,COMPBIAS:Basic and acidic residues,COMPBIAS:Polar residues,COMPBIAS:Pro residues,DNA_BIND:ETS,DOMAIN:ETS,REGION:Disordered,
FBgn0264490	Ecdysone-induced protein 93F(Eip93F)		GO:0006357~regulation of transcription from RNA polymerase II promoter,GO:0045893~positive regulation of transcription, DNA-templated,GO:0071456~cellular response to hypoxia,	GO:0005634~nucleus,GO:0005700~polytene chromosome,	GO:0003677~DNA binding,	IPR007889:DNA binding HTH domain, Psq-type,IPR009057:Homeodomain-like,	dme04214:Apoptosis - fly,				KW-0539~Nucleus,			KW-0238~DNA-binding,		COMPBIAS:Basic and acidic residues,COMPBIAS:Polar residues,DNA_BIND:H-T-H motif,DOMAIN:HTH psq-type,REGION:Disordered,
FBgn0262740	Ecotropic viral integration site 5(Evi5)		GO:0006886~intracellular protein transport,GO:0030334~regulation of cell migration,GO:0032880~regulation of protein localization,GO:0043087~regulation of GTPase activity,GO:0090630~activation of GTPase activity,	GO:0005737~cytoplasm,GO:0005768~endosome,GO:0005794~Golgi apparatus,GO:0031982~vesicle,GO:0055037~recycling endosome,	GO:0005096~GTPase activator activity,GO:0031267~small GTPase binding,	IPR000195:Rab-GTPase-TBC domain,			SM00164:TBC,		KW-0963~Cytoplasm,KW-0967~Endosome,	KW-0175~Coiled coil,		KW-0343~GTPase activation,	KW-0597~Phosphoprotein,	COMPBIAS:Polar residues,DOMAIN:Rab-GAP TBC,MUTAGEN:R->A: Does not affect subcellular location or interaction with Rab11. Fails to inactivate Rab11.,REGION:Disordered,
FBgn0286783	Electron transfer flavoprotein-ubiquinone oxidoreductase(Etf-QO)		GO:0006635~fatty acid beta-oxidation,GO:0022900~electron transport chain,	GO:0005739~mitochondrion,GO:0031305~integral component of mitochondrial inner membrane,	GO:0004174~electron-transferring-flavoprotein dehydrogenase activity,GO:0046872~metal ion binding,GO:0051539~4 iron, 4 sulfur cluster binding,					KW-0813~Transport,			KW-0274~FAD,KW-0408~Iron,KW-0411~Iron-sulfur,KW-0479~Metal-binding,KW-0830~Ubiquinone,
FBgn0034433	Endophilin B(EndoB)		GO:0006897~endocytosis,GO:0006915~apoptotic process,GO:0007296~vitellogenesis,GO:0061024~membrane organization,GO:0097320~plasma membrane tubulation,	GO:0000139~Golgi membrane,GO:0005737~cytoplasm,GO:0005741~mitochondrial outer membrane,GO:0005794~Golgi apparatus,GO:0016020~membrane,	GO:0005543~phospholipid binding,GO:0042171~lysophosphatidic acid acyltransferase activity,	IPR001452:Src homology-3 domain,IPR004148:BAR domain,IPR027267:Arfaptin homology (AH) domain/BAR domain,	dme04140:Autophagy - animal,dme04144:Endocytosis,		SM00326:SH3,SM00721:BAR,							DOMAIN:BAR,DOMAIN:SH3,REGION:Disordered,
FBgn0261274	Endoplasmic reticulum oxidoreductin-1-like(Ero1L)		GO:0034975~protein folding in endoplasmic reticulum,GO:0051085~chaperone mediated protein folding requiring cofactor,	GO:0005783~endoplasmic reticulum,GO:0005789~endoplasmic reticulum membrane,	GO:0015035~protein disulfide oxidoreductase activity,GO:0016491~oxidoreductase activity,GO:0016972~thiol oxidase activity,GO:0071949~FAD binding,	IPR007266:Endoplasmic reticulum oxidoreductin 1,	dme04141:Protein processing in endoplasmic reticulum,	PIRSF017205:endoplasmic oxidoreductin,		KW-0249~Electron transport,KW-0813~Transport,	KW-0256~Endoplasmic reticulum,KW-0472~Membrane,	KW-0676~Redox-active center,KW-0732~Signal,	KW-0274~FAD,KW-0285~Flavoprotein,	KW-0560~Oxidoreductase,	KW-0325~Glycoprotein,KW-1015~Disulfide bond,	CARBOHYD:N-linked (GlcNAc...) asparagine,DISULFID:Redox-active,
FBgn0033609	F-box and leucine-rich repeat protein 6(Fbl6)		GO:0031146~SCF-dependent proteasomal ubiquitin-dependent protein catabolic process,GO:0031647~regulation of protein stability,GO:0055072~iron ion homeostasis,GO:2000060~positive regulation of protein ubiquitination involved in ubiquitin-dependent protein catabolic process,	GO:0005654~nucleoplasm,GO:0019005~SCF ubiquitin ligase complex,	GO:0032093~SAM domain binding,	IPR001611:Leucine-rich repeat,IPR001810:F-box domain, cyclin-like,IPR006553:Leucine-rich repeat, cysteine-containing subtype,			SM00367:LRR_CC,	KW-0833~Ubl conjugation pathway,						COMPBIAS:Basic and acidic residues,COMPBIAS:Polar residues,DOMAIN:F-box,REGION:Disordered,
FBgn0037760	F-box protein 11(FBXO11)		GO:0006511~ubiquitin-dependent protein catabolic process,GO:0016567~protein ubiquitination,GO:0031146~SCF-dependent proteasomal ubiquitin-dependent protein catabolic process,GO:0042981~regulation of apoptotic process,GO:0060966~regulation of gene silencing by RNA,GO:0070922~small RNA loading onto RISC,GO:0070923~siRNA loading onto RISC involved in chromatin silencing by small RNA,GO:1900368~regul…	GO:0005737~cytoplasm,GO:0019005~SCF ubiquitin ligase complex,GO:0048471~perinuclear region of cytoplasm,	GO:0008270~zinc ion binding,	IPR001810:F-box domain, cyclin-like,IPR003126:Zinc finger, N-recognin,IPR006626:Parallel beta-helix repeat,IPR006633:Carbohydrate-binding/sugar hydrolysis domain,IPR007742:Periplasmic copper-binding protein NosD, beta helix domain,IPR011050:Pectin lyase fold/virulence factor,IPR012334:Pectin lyase fold,IPR022441:Parallel beta-helix repeat-2,			SM00256:FBOX,SM00396:ZnF_UBR1,SM00710:PbH1,SM00722:CASH,			KW-0732~Signal,KW-0863~Zinc-finger,	KW-0479~Metal-binding,KW-0862~Zinc,			COMPBIAS:Polar residues,DOMAIN:F-box,DOMAIN:UBR-type,REGION:Disordered,ZN_FING:UBR-type,
FBgn0024238	Fimbrin(Fim)		GO:0030866~cortical actin cytoskeleton organization,GO:0051017~actin filament bundle assembly,GO:0051639~actin filament network formation,GO:0051764~actin crosslink formation,	GO:0005737~cytoplasm,GO:0005829~cytosol,GO:0005884~actin filament,GO:0032432~actin filament bundle,GO:0045179~apical cortex,GO:0070938~contractile ring,	GO:0005509~calcium ion binding,GO:0051015~actin filament binding,	IPR001589:Actinin-type, actin-binding, conserved site,IPR001715:Calponin homology domain,IPR002048:EF-hand domain,IPR011992:EF-hand-like domain,IPR018247:EF-Hand 1, calcium-binding site,			SM00033:CH,SM00054:EFh,			KW-0677~Repeat,	KW-0106~Calcium,	KW-0009~Actin-binding,		DOMAIN:Calponin-homology (CH),DOMAIN:EF-hand,
FBgn0267795	Formin-like(Frl)		GO:0007010~cytoskeleton organization,GO:0008360~regulation of cell shape,GO:0016043~cellular component organization,GO:0016318~ommatidial rotation,GO:0016319~mushroom body development,GO:0016477~cell migration,GO:0022604~regulation of cell morphogenesis,GO:0030036~actin cytoskeleton organization,GO:0030866~cortical actin cytoskeleton organization,GO:0045010~actin nucleation,GO:0048675~axon extens…	GO:0005829~cytosol,GO:0005884~actin filament,	GO:0003779~actin binding,GO:0008017~microtubule binding,GO:0031267~small GTPase binding,GO:0051015~actin filament binding,GO:0051020~GTPase binding,	IPR001265:Formin,IPR010472:Diaphanous FH3,IPR010473:Diaphanous GTPase-binding,IPR011989:Armadillo-like helical,IPR014767:Diaphanous autoregulatory,IPR014768:GTPase-binding/formin homology 3,IPR015425:Actin-binding FH2,IPR016024:Armadillo-type fold,			SM00498:FH2,SM01139:SM01139,SM01140:SM01140,			KW-0175~Coiled coil,			KW-0597~Phosphoprotein,	COMPBIAS:Polar residues,COMPBIAS:Pro residues,DOMAIN:DAD,DOMAIN:FH2,DOMAIN:GBD/FH3,MUTAGEN:Missing: Loss of autoinhibition mediated by self-association results in rotation defects in the adult eye.,MUTAGEN:Missing: Loss of autoinhibition mediated by self-association results in severe eye defects including loss of R-cells.,REGION:Disordered,
FBgn0004509	Furin 1(Fur1)		GO:0001941~postsynaptic membrane organization,GO:0006508~proteolysis,GO:0008039~synaptic target recognition,GO:0016485~protein processing,GO:0016486~peptide hormone processing,GO:0097090~presynaptic membrane organization,GO:0097688~glutamate receptor clustering,	GO:0005802~trans-Golgi network,GO:0005886~plasma membrane,GO:0016020~membrane,GO:0016021~integral component of membrane,GO:0030173~integral component of Golgi membrane,	GO:0004252~serine-type endopeptidase activity,GO:0008236~serine-type peptidase activity,GO:0016787~hydrolase activity,	IPR000209:Peptidase S8/S53 domain,IPR002884:Proprotein convertase, P,IPR006212:Furin-like repeat,IPR008979:Galactose-binding domain-like,IPR009030:Insulin-like growth factor binding protein, N-terminal,IPR015500:Peptidase S8, subtilisin-related,IPR022398:Peptidase S8, subtilisin, His-active site,IPR023827:Peptidase S8, subtilisin, Asp-active site,IPR023828:Peptidase S8, subtilisin, Ser-active sit…	dme03250:Viral life cycle - HIV-1,		SM00261:FU,		KW-0333~Golgi apparatus,KW-0472~Membrane,	KW-0732~Signal,KW-0812~Transmembrane,KW-1133~Transmembrane helix,		KW-0378~Hydrolase,KW-0645~Protease,KW-0720~Serine protease,	KW-0165~Cleavage on pair of basic residues,KW-0325~Glycoprotein,KW-0865~Zymogen,KW-1015~Disulfide bond,	ACT_SITE:Charge relay system,CARBOHYD:N-linked (GlcNAc...) asparagine,COMPBIAS:Polar residues,COMPBIAS:Pro residues,DOMAIN:P/Homo B,DOMAIN:Peptidase S8,DOMAIN:Peptidase S8 pro-domain,REGION:Disordered,TRANSMEM:Helical,
FBgn0283682	Ge-1(Ge-1)		GO:0000290~deadenylation-dependent decapping of nuclear-transcribed mRNA,GO:0006402~mRNA catabolic process,GO:0031087~deadenylation-independent decapping of nuclear-transcribed mRNA,GO:0033962~cytoplasmic mRNA processing body assembly,GO:0035195~gene silencing by miRNA,GO:0045451~pole plasm oskar mRNA localization,GO:0050832~defense response to fungus,	GO:0000932~P-body,GO:0045495~pole plasm,	GO:0005515~protein binding,	IPR001680:WD40 repeat,IPR015943:WD40/YVTN repeat-like-containing domain,	dme03018:RNA degradation,		SM00320:WD40,		KW-0963~Cytoplasm,	KW-0175~Coiled coil,KW-0677~Repeat,KW-0853~WD repeat,			KW-0597~Phosphoprotein,	REGION:Disordered,REPEAT:WD 1,REPEAT:WD 2,
FBgn0266465	Germinal centre kinase III(GckIII)		GO:0006468~protein phosphorylation,GO:0019991~septate junction assembly,GO:0060439~trachea morphogenesis,	GO:0005737~cytoplasm,GO:0005794~Golgi apparatus,	GO:0004672~protein kinase activity,GO:0004674~protein serine/threonine kinase activity,GO:0005524~ATP binding,GO:0042803~protein homodimerization activity,	IPR000719:Protein kinase, catalytic domain,IPR011009:Protein kinase-like domain,IPR017441:Protein kinase, ATP binding site,			SM00220:S_TKc,		KW-0963~Cytoplasm,	KW-0175~Coiled coil,	KW-0067~ATP-binding,KW-0547~Nucleotide-binding,	KW-0418~Kinase,KW-0808~Transferase,		COMPBIAS:Basic and acidic residues,COMPBIAS:Polar residues,DOMAIN:Protein kinase,REGION:Disordered,
FBgn0267336	Glucose transporter 4 enhancer factor(Glut4EF)		GO:0006357~regulation of transcription from RNA polymerase II promoter,GO:0008643~carbohydrate transport,	GO:0005634~nucleus,GO:0016021~integral component of membrane,	GO:0000978~RNA polymerase II core promoter proximal region sequence-specific DNA binding,GO:0003700~transcription factor activity, sequence-specific DNA binding,	IPR013087:Zinc finger C2H2-type/integrase DNA-binding domain,				KW-0762~Sugar transport,KW-0813~Transport,	KW-0472~Membrane,	KW-0812~Transmembrane,KW-1133~Transmembrane helix,				COMPBIAS:Acidic residues,COMPBIAS:Basic and acidic residues,COMPBIAS:Polar residues,COMPBIAS:Pro residues,DOMAIN:C2H2-type,DOMAIN:DUF4772,REGION:Disordered,TRANSMEM:Helical,
FBgn0039580	Glutamine:fructose-6-phosphate aminotransferase 2(Gfat2)		GO:0006002~fructose 6-phosphate metabolic process,GO:0006047~UDP-N-acetylglucosamine metabolic process,GO:0006048~UDP-N-acetylglucosamine biosynthetic process,GO:0006487~protein N-linked glycosylation,GO:0006541~glutamine metabolic process,GO:1901135~carbohydrate derivative metabolic process,GO:1901137~carbohydrate derivative biosynthetic process,		GO:0004360~glutamine-fructose-6-phosphate transaminase (isomerizing) activity,GO:0097367~carbohydrate derivative binding,	IPR001347:Sugar isomerase (SIS),IPR005855:Glucosamine-fructose-6-phosphate aminotransferase, isomerising,IPR017932:Glutamine amidotransferase type 2 domain,	dme00250:Alanine, aspartate and glutamate metabolism,dme00520:Amino sugar and nucleotide sugar metabolism,dme01100:Metabolic pathways,dme01250:Biosynthesis of nucleotide sugars,					KW-0315~Glutamine amidotransferase,KW-0677~Repeat,		KW-0032~Aminotransferase,KW-0808~Transferase,		COMPBIAS:Basic and acidic residues,DOMAIN:Glutamine amidotransferase type-2,DOMAIN:SIS,REGION:Disordered,
FBgn0016660	H15(H15)		GO:0001708~cell fate specification,GO:0003015~heart process,GO:0006355~regulation of transcription, DNA-templated,GO:0006357~regulation of transcription from RNA polymerase II promoter,GO:0007507~heart development,GO:0030381~chorion-containing eggshell pattern formation,GO:0035050~embryonic heart tube development,GO:0035223~leg disc pattern formation,GO:0042659~regulation of cell fate specificati…	GO:0005634~nucleus,	GO:0000978~RNA polymerase II core promoter proximal region sequence-specific DNA binding,GO:0000981~RNA polymerase II transcription factor activity, sequence-specific DNA binding,GO:0003677~DNA binding,GO:0003700~transcription factor activity, sequence-specific DNA binding,	IPR001699:Transcription factor, T-box,IPR002070:Transcription factor, Brachyury,IPR008967:p53-like transcription factor, DNA-binding,IPR018186:Transcription factor, T-box, conserved site,			SM00425:TBOX,	KW-0804~Transcription,KW-0805~Transcription regulation,	KW-0539~Nucleus,			KW-0238~DNA-binding,		COMPBIAS:Basic residues,COMPBIAS:Polar residues,COMPBIAS:Pro residues,DNA_BIND:T-box,DOMAIN:T-box,REGION:Disordered,
FBgn0053147	Heparan sulfate 3-O sulfotransferase-A(Hs3st-A)		GO:0015015~heparan sulfate proteoglycan biosynthetic process, enzymatic modification,	GO:0016021~integral component of membrane,	GO:0008146~sulfotransferase activity,GO:0008467~[heparan sulfate]-glucosamine 3-sulfotransferase 1 activity,	IPR000863:Sulfotransferase domain,IPR027417:P-loop containing nucleoside triphosphate hydrolase,	dme00534:Glycosaminoglycan biosynthesis - heparan sulfate / heparin,				KW-0472~Membrane,	KW-0812~Transmembrane,KW-1133~Transmembrane helix,		KW-0808~Transferase,	KW-1015~Disulfide bond,	ACT_SITE:For sulfotransferase activity,COMPBIAS:Polar residues,DOMAIN:Sulfotransferase,REGION:Disordered,TRANSMEM:Helical,
FBgn0004914	Hepatocyte nuclear factor 4(Hnf4)		GO:0006355~regulation of transcription, DNA-templated,GO:0006357~regulation of transcription from RNA polymerase II promoter,GO:0016042~lipid catabolic process,GO:0030154~cell differentiation,GO:0032869~cellular response to insulin stimulus,GO:0034440~lipid oxidation,GO:0042593~glucose homeostasis,GO:0048856~anatomical structure development,	GO:0005634~nucleus,	GO:0000978~RNA polymerase II core promoter proximal region sequence-specific DNA binding,GO:0003677~DNA binding,GO:0003700~transcription factor activity, sequence-specific DNA binding,GO:0003707~steroid hormone receptor activity,GO:0004879~RNA polymerase II transcription factor activity, ligand-activated sequence-specific DNA binding,GO:0008270~zinc ion binding,GO:0043565~sequence-specific DNA bi…	IPR000003:Retinoid X receptor/HNF4,IPR000536:Nuclear hormone receptor, ligand-binding, core,IPR001628:Zinc finger, nuclear hormone receptor-type,IPR001723:Steroid hormone receptor,IPR013088:Zinc finger, NHR/GATA-type,			SM00399:ZnF_C4,SM00430:HOLI,	KW-0442~Lipid degradation,KW-0443~Lipid metabolism,KW-0804~Transcription,KW-0805~Transcription regulation,	KW-0539~Nucleus,	KW-0863~Zinc-finger,	KW-0479~Metal-binding,KW-0862~Zinc,	KW-0238~DNA-binding,KW-0675~Receptor,		COMPBIAS:Polar residues,DNA_BIND:Nuclear receptor,DOMAIN:NR LBD,DOMAIN:Nuclear receptor,REGION:Disordered,ZN_FING:NR C4-type,
FBgn0050147	Hillarin(Hil)			GO:0005938~cell cortex,GO:0032154~cleavage furrow,	GO:0005515~protein binding,GO:0046872~metal ion binding,	IPR001781:Zinc finger, LIM-type,IPR002931:Transglutaminase-like,			SM00132:LIM,SM00460:TGc,		KW-0963~Cytoplasm,	KW-0175~Coiled coil,KW-0440~LIM domain,	KW-0479~Metal-binding,KW-0862~Zinc,			COMPBIAS:Polar residues,DOMAIN:LIM zinc-binding,REGION:Disordered,
FBgn0041210	Histone deacetylase 4(HDAC4)		GO:0000122~negative regulation of transcription from RNA polymerase II promoter,GO:0006325~chromatin organization,GO:0006355~regulation of transcription, DNA-templated,GO:0007613~memory,GO:0007616~long-term memory,GO:0008286~insulin receptor signaling pathway,GO:0009267~cellular response to starvation,GO:0016573~histone acetylation,GO:0016575~histone deacetylation,GO:0019222~regulation of metabol…	GO:0000118~histone deacetylase complex,GO:0005634~nucleus,GO:0005737~cytoplasm,GO:0005829~cytosol,	GO:0004407~histone deacetylase activity,GO:0019789~SUMO transferase activity,GO:0032041~NAD-dependent histone deacetylase activity (H3-K14 specific),GO:0033558~protein deacetylase activity,GO:0045129~NAD-independent histone deacetylase activity,GO:0046872~metal ion binding,	IPR000286:Histone deacetylase superfamily,IPR017320:Histone deacetylase class II, eukaryotic,IPR023696:Ureohydrolase domain,IPR023801:Histone deacetylase domain,		PIRSF037911:histone deacetylase class II, eukaryotic type,		KW-0804~Transcription,KW-0805~Transcription regulation,		KW-0175~Coiled coil,	KW-0479~Metal-binding,KW-0862~Zinc,	KW-0156~Chromatin regulator,KW-0378~Hydrolase,KW-0678~Repressor,		COMPBIAS:Basic and acidic residues,COMPBIAS:Basic residues,COMPBIAS:Polar residues,DOMAIN:Histone deacetylase,REGION:Disordered,
FBgn0035142	Homeodomain interacting protein kinase(Hipk)		GO:0006468~protein phosphorylation,GO:0008586~imaginal disc-derived wing vein morphogenesis,GO:0008587~imaginal disc-derived wing margin morphogenesis,GO:0010628~positive regulation of gene expression,GO:0018105~peptidyl-serine phosphorylation,GO:0018107~peptidyl-threonine phosphorylation,GO:0035331~negative regulation of hippo signaling,GO:0035332~positive regulation of hippo signaling,GO:004233…	GO:0005634~nucleus,GO:0005737~cytoplasm,	GO:0003677~DNA binding,GO:0004672~protein kinase activity,GO:0004674~protein serine/threonine kinase activity,GO:0004713~protein tyrosine kinase activity,GO:0005524~ATP binding,GO:0008013~beta-catenin binding,GO:0008134~transcription factor binding,	IPR000719:Protein kinase, catalytic domain,IPR008271:Serine/threonine-protein kinase, active site,IPR011009:Protein kinase-like domain,IPR017441:Protein kinase, ATP binding site,			SM00220:S_TKc,			KW-0371~Homeobox,		KW-0238~DNA-binding,KW-0418~Kinase,KW-0808~Transferase,		COMPBIAS:Basic and acidic residues,COMPBIAS:Polar residues,COMPBIAS:Pro residues,DOMAIN:Protein kinase,REGION:Disordered,
FBgn0261239	Hormone receptor-like in 39(Hr39)		GO:0006355~regulation of transcription, DNA-templated,GO:0006357~regulation of transcription from RNA polymerase II promoter,GO:0009755~hormone-mediated signaling pathway,GO:0009888~tissue development,GO:0035211~spermathecum morphogenesis,	GO:0005634~nucleus,GO:0090575~RNA polymerase II transcription factor complex,	GO:0000978~RNA polymerase II core promoter proximal region sequence-specific DNA binding,GO:0003677~DNA binding,GO:0003700~transcription factor activity, sequence-specific DNA binding,GO:0004879~RNA polymerase II transcription factor activity, ligand-activated sequence-specific DNA binding,GO:0005515~protein binding,GO:0008270~zinc ion binding,GO:0043565~sequence-specific DNA binding,	IPR000536:Nuclear hormone receptor, ligand-binding, core,IPR001628:Zinc finger, nuclear hormone receptor-type,IPR001723:Steroid hormone receptor,IPR013088:Zinc finger, NHR/GATA-type,IPR016355:Steroidogenic factor 1,			SM00399:ZnF_C4,SM00430:HOLI,	KW-0804~Transcription,KW-0805~Transcription regulation,	KW-0539~Nucleus,	KW-0863~Zinc-finger,	KW-0479~Metal-binding,KW-0862~Zinc,	KW-0010~Activator,KW-0238~DNA-binding,KW-0675~Receptor,	KW-0597~Phosphoprotein,	COMPBIAS:Polar residues,DNA_BIND:Nuclear receptor,DOMAIN:NR LBD,REGION:Disordered,ZN_FING:NR C4-type,
FBgn0259824	Huntingtin-interacting protein 14(Hip14)		GO:0007268~chemical synaptic transmission,GO:0007283~spermatogenesis,GO:0016079~synaptic vesicle exocytosis,GO:0018345~protein palmitoylation,GO:0050714~positive regulation of protein secretion,	GO:0000139~Golgi membrane,GO:0005794~Golgi apparatus,GO:0008021~synaptic vesicle,GO:0016021~integral component of membrane,GO:0042734~presynaptic membrane,GO:0042995~cell projection,GO:0045202~synapse,	GO:0016409~palmitoyltransferase activity,GO:0019706~protein-cysteine S-palmitoyltransferase activity,	IPR001594:Zinc finger, DHHC-type, palmitoyltransferase,IPR002110:Ankyrin repeat,			SM00248:ANK,		KW-0333~Golgi apparatus,KW-0472~Membrane,KW-0770~Synapse,KW-0966~Cell projection,KW-1003~Cell membrane,	KW-0040~ANK repeat,KW-0677~Repeat,KW-0812~Transmembrane,KW-1133~Transmembrane helix,		KW-0012~Acyltransferase,KW-0808~Transferase,	KW-0449~Lipoprotein,KW-0564~Palmitate,	ACT_SITE:S-palmitoyl cysteine intermediate,DOMAIN:DHHC,DOMAIN:Palmitoyltransferase DHHC,REPEAT:ANK,REPEAT:ANK 1,REPEAT:ANK 2,REPEAT:ANK 3,REPEAT:ANK 4,REPEAT:ANK 5,TOPO_DOM:Cytoplasmic,TOPO_DOM:Lumenal,TRANSMEM:Helical,
FBgn0032446	Intraflagellar transport 43(IFT43)		GO:0035721~intraciliary retrograde transport,GO:0060271~cilium assembly,GO:0090263~positive regulation of canonical Wnt signaling pathway,	GO:0005929~cilium,GO:0030991~intraciliary transport particle A,GO:0031514~motile cilium,												COMPBIAS:Basic and acidic residues,COMPBIAS:Polar residues,REGION:Disordered,
FBgn0035144	Kahuli(Kah)		GO:0006355~regulation of transcription, DNA-templated,	GO:0000228~nuclear chromosome,	GO:0000978~RNA polymerase II core promoter proximal region sequence-specific DNA binding,GO:0000981~RNA polymerase II transcription factor activity, sequence-specific DNA binding,	IPR013087:Zinc finger C2H2-type/integrase DNA-binding domain,			SM00355:ZnF_C2H2,			KW-0863~Zinc-finger,	KW-0479~Metal-binding,KW-0862~Zinc,			COMPBIAS:Polar residues,DOMAIN:C2H2-type,REGION:Disordered,
FBgn0028421	Kinesin associated protein 3(Kap3)		GO:0007018~microtubule-based movement,GO:0007605~sensory perception of sound,GO:0007608~sensory perception of smell,GO:0008089~anterograde axonal transport,GO:0030951~establishment or maintenance of microtubule cytoskeleton polarity,GO:0044782~cilium organization,GO:0090263~positive regulation of canonical Wnt signaling pathway,GO:1905515~non-motile cilium assembly,	GO:0005871~kinesin complex,GO:0005930~axoneme,GO:0016021~integral component of membrane,GO:0016939~kinesin II complex,GO:0035869~ciliary transition zone,GO:1904115~axon cytoplasm,	GO:0005515~protein binding,GO:0019894~kinesin binding,	IPR008658:Kinesin-associated protein 3,IPR011989:Armadillo-like helical,IPR016024:Armadillo-type fold,	dme04814:Motor proteins,				KW-0472~Membrane,	KW-0812~Transmembrane,KW-1133~Transmembrane helix,				COMPBIAS:Basic and acidic residues,COMPBIAS:Polar residues,REGION:Disordered,TRANSMEM:Helical,
FBgn0019968	Kinesin heavy chain 73(Khc-73)		GO:0007018~microtubule-based movement,GO:0030705~cytoskeleton-dependent intracellular transport,GO:0050803~regulation of synapse structure or activity,GO:0051294~establishment of spindle orientation,GO:0072383~plus-end-directed vesicle transport along microtubule,GO:0090328~regulation of olfactory learning,	GO:0000235~astral microtubule,GO:0005769~early endosome,GO:0005871~kinesin complex,GO:0005874~microtubule,GO:0035371~microtubule plus-end,	GO:0003777~microtubule motor activity,GO:0005524~ATP binding,GO:0008017~microtubule binding,GO:0016787~hydrolase activity,GO:0016887~ATPase activity,GO:0042803~protein homodimerization activity,	IPR000253:Forkhead-associated (FHA) domain,IPR000938:CAP Gly-rich domain,IPR001752:Kinesin, motor domain,IPR008984:SMAD/FHA domain,IPR019821:Kinesin, motor region, conserved site,IPR022140:Kinesin protein 1B,IPR022164:Kinesin-like,IPR027417:P-loop containing nucleoside triphosphate hydrolase,	dme04814:Motor proteins,		SM00129:KISc,SM00240:FHA,SM01052:SM01052,		KW-0493~Microtubule,KW-0963~Cytoplasm,	KW-0175~Coiled coil,		KW-0378~Hydrolase,KW-0505~Motor protein,		COMPBIAS:Basic and acidic residues,COMPBIAS:Polar residues,DOMAIN:CAP-Gly,DOMAIN:Kinesin motor,REGION:Disordered,
FBgn0004380	Kinesin-like protein at 64D(Klp64D)		GO:0007018~microtubule-based movement,GO:0007605~sensory perception of sound,GO:0007608~sensory perception of smell,GO:0008089~anterograde axonal transport,GO:0030951~establishment or maintenance of microtubule cytoskeleton polarity,GO:0042307~positive regulation of protein import into nucleus,GO:0051649~establishment of localization in cell,GO:0060271~cilium assembly,GO:0090263~positive regulati…	GO:0005737~cytoplasm,GO:0005871~kinesin complex,GO:0005874~microtubule,GO:0005929~cilium,GO:1904115~axon cytoplasm,	GO:0003777~microtubule motor activity,GO:0005524~ATP binding,GO:0008017~microtubule binding,GO:0016887~ATPase activity,	IPR001752:Kinesin, motor domain,IPR019821:Kinesin, motor region, conserved site,IPR027417:P-loop containing nucleoside triphosphate hydrolase,	dme04814:Motor proteins,		SM00129:KISc,		KW-0493~Microtubule,	KW-0175~Coiled coil,	KW-0067~ATP-binding,KW-0547~Nucleotide-binding,			COMPBIAS:Acidic residues,COMPBIAS:Basic and acidic residues,COMPBIAS:Polar residues,DOMAIN:Kinesin motor,REGION:Disordered,
FBgn0004381	Kinesin-like protein at 68D(Klp68D)	30.Kinesin_superfamily_proteins,	GO:0007018~microtubule-based movement,GO:0007608~sensory perception of smell,GO:0008089~anterograde axonal transport,GO:0030951~establishment or maintenance of microtubule cytoskeleton polarity,GO:0051649~establishment of localization in cell,	GO:0005871~kinesin complex,GO:0005874~microtubule,GO:0005875~microtubule associated complex,GO:1904115~axon cytoplasm,	GO:0003774~motor activity,GO:0003777~microtubule motor activity,GO:0005524~ATP binding,GO:0008017~microtubule binding,GO:0016787~hydrolase activity,GO:0016887~ATPase activity,	IPR001752:Kinesin, motor domain,IPR019821:Kinesin, motor region, conserved site,IPR027417:P-loop containing nucleoside triphosphate hydrolase,	dme04814:Motor proteins,		SM00129:KISc,		KW-0206~Cytoskeleton,KW-0493~Microtubule,KW-0963~Cytoplasm,	KW-0175~Coiled coil,	KW-0067~ATP-binding,KW-0547~Nucleotide-binding,	KW-0505~Motor protein,		COMPBIAS:Acidic residues,COMPBIAS:Basic and acidic residues,COMPBIAS:Polar residues,DOMAIN:Kinesin motor,REGION:Disordered,
FBgn0001325	Kruppel(Kr)		GO:0000122~negative regulation of transcription from RNA polymerase II promoter,GO:0006357~regulation of transcription from RNA polymerase II promoter,GO:0007354~zygotic determination of anterior/posterior axis, embryo,GO:0007400~neuroblast fate determination,GO:0007411~axon guidance,GO:0007517~muscle organ development,GO:0031507~heterochromatin assembly,GO:0035206~regulation of hemocyte prolifer…	GO:0005634~nucleus,	GO:0000978~RNA polymerase II core promoter proximal region sequence-specific DNA binding,GO:0000981~RNA polymerase II transcription factor activity, sequence-specific DNA binding,GO:0003700~transcription factor activity, sequence-specific DNA binding,GO:0043565~sequence-specific DNA binding,GO:0046872~metal ion binding,	IPR013087:Zinc finger C2H2-type/integrase DNA-binding domain,			SM00355:ZnF_C2H2,		KW-0539~Nucleus,	KW-0677~Repeat,KW-0863~Zinc-finger,	KW-0479~Metal-binding,KW-0862~Zinc,	KW-0217~Developmental protein,KW-0238~DNA-binding,KW-0302~Gap protein,KW-9996~Developmental protein,	KW-0597~Phosphoprotein,	COMPBIAS:Polar residues,DOMAIN:C2H2-type,REGION:Disordered,ZN_FING:C2H2-type 1,ZN_FING:C2H2-type 2,ZN_FING:C2H2-type 3,ZN_FING:C2H2-type 4,ZN_FING:C2H2-type 5,
FBgn0283712	LIM domain kinase 1(LIMK1)		GO:0001736~establishment of planar polarity,GO:0001737~establishment of imaginal disc-derived wing hair orientation,GO:0006468~protein phosphorylation,GO:0007416~synapse assembly,GO:0007560~imaginal disc morphogenesis,GO:0030036~actin cytoskeleton organization,GO:0048477~oogenesis,GO:0048749~compound eye development,GO:0050770~regulation of axonogenesis,GO:0051124~synaptic growth at neuromuscular…	GO:0005634~nucleus,GO:0005737~cytoplasm,GO:0030496~midbody,GO:0032154~cleavage furrow,	GO:0004672~protein kinase activity,GO:0004674~protein serine/threonine kinase activity,GO:0004712~protein serine/threonine/tyrosine kinase activity,GO:0005524~ATP binding,GO:0046872~metal ion binding,	IPR000719:Protein kinase, catalytic domain,IPR001478:PDZ domain,IPR001781:Zinc finger, LIM-type,IPR011009:Protein kinase-like domain,IPR017441:Protein kinase, ATP binding site,			SM00132:LIM,SM00228:PDZ,		KW-0963~Cytoplasm,	KW-0440~LIM domain,KW-0677~Repeat,	KW-0067~ATP-binding,KW-0479~Metal-binding,KW-0547~Nucleotide-binding,KW-0862~Zinc,	KW-0418~Kinase,KW-0723~Serine/threonine-protein kinase,KW-0808~Transferase,	KW-0597~Phosphoprotein,	COMPBIAS:Basic and acidic residues,COMPBIAS:Polar residues,DOMAIN:LIM zinc-binding,DOMAIN:LIM zinc-binding 1,DOMAIN:LIM zinc-binding 2,DOMAIN:PDZ,DOMAIN:Protein kinase,MUTAGEN:D->A: Abrogates kinase activity.,REGION:Disordered,REGION:Interaction with LATS1,
FBgn0052105	LIM homeobox transcription factor 1 alpha(Lmx1a)		GO:0006355~regulation of transcription, DNA-templated,GO:0006357~regulation of transcription from RNA polymerase II promoter,GO:0030182~neuron differentiation,	GO:0005634~nucleus,	GO:0000977~RNA polymerase II regulatory region sequence-specific DNA binding,GO:0000981~RNA polymerase II transcription factor activity, sequence-specific DNA binding,GO:0003677~DNA binding,GO:0046872~metal ion binding,	IPR001356:Homeodomain,IPR001781:Zinc finger, LIM-type,IPR009057:Homeodomain-like,IPR017970:Homeobox, conserved site,			SM00132:LIM,SM00389:HOX,			KW-0677~Repeat,	KW-0479~Metal-binding,KW-0862~Zinc,			COMPBIAS:Basic and acidic residues,COMPBIAS:Polar residues,DNA_BIND:Homeobox,DOMAIN:Homeobox,DOMAIN:LIM zinc-binding,REGION:Disordered,
FBgn0033984	Lap1(Lap1)		GO:0007163~establishment or maintenance of cell polarity,GO:0015031~protein transport,	GO:0016020~membrane,		IPR001478:PDZ domain,IPR001611:Leucine-rich repeat,IPR003591:Leucine-rich repeat, typical subtype,			SM00228:PDZ,SM00369:LRR_TYP,			KW-0433~Leucine-rich repeat,KW-0677~Repeat,				COMPBIAS:Polar residues,DOMAIN:PDZ,REGION:Disordered,REPEAT:LRR 1,REPEAT:LRR 10,REPEAT:LRR 11,REPEAT:LRR 12,REPEAT:LRR 13,REPEAT:LRR 14,REPEAT:LRR 15,REPEAT:LRR 16,REPEAT:LRR 17,REPEAT:LRR 2,REPEAT:LRR 3,REPEAT:LRR 4,REPEAT:LRR 5,REPEAT:LRR 6,REPEAT:LRR 7,REPEAT:LRR 8,REPEAT:LRR 9,
FBgn0033212	Leucine-rich repeat(LRR)		GO:0006955~immune response,GO:0016477~cell migration,GO:0017085~response to insecticide,GO:0030335~positive regulation of cell migration,GO:0034315~regulation of Arp2/3 complex-mediated actin nucleation,GO:0050777~negative regulation of immune response,GO:0051638~barbed-end actin filament uncapping,GO:0060271~cilium assembly,GO:1901223~negative regulation of NIK/NF-kappaB signaling,GO:1902745~pos…	GO:0005737~cytoplasm,GO:0005886~plasma membrane,GO:0005927~muscle tendon junction,GO:0030027~lamellipodium,		IPR001611:Leucine-rich repeat,IPR011993:Pleckstrin homology-like domain,					KW-0963~Cytoplasm,	KW-0433~Leucine-rich repeat,KW-0677~Repeat,				COMPBIAS:Basic and acidic residues,COMPBIAS:Polar residues,DOMAIN:CARMIL C-terminal,DOMAIN:CARMIL pleckstrin homology,REGION:Disordered,
FBgn0029158	Lipoic acid synthase(Las)		GO:0009107~lipoate biosynthetic process,GO:0009249~protein lipoylation,	GO:0005739~mitochondrion,	GO:0003824~catalytic activity,GO:0016992~lipoate synthase activity,GO:0046872~metal ion binding,GO:0051536~iron-sulfur cluster binding,GO:0051539~4 iron, 4 sulfur cluster binding,	IPR003698:Lipoyl synthase,IPR006638:Elongator protein 3/MiaB/NifB,IPR007197:Radical SAM,IPR013785:Aldolase-type TIM barrel,	dme00785:Lipoic acid metabolism,dme01100:Metabolic pathways,dme01240:Biosynthesis of cofactors,	PIRSF005963:lipoyl synthase,	SM00729:Elp3,		KW-0496~Mitochondrion,		KW-0004~4Fe-4S,KW-0408~Iron,KW-0411~Iron-sulfur,KW-0479~Metal-binding,KW-0949~S-adenosyl-L-methionine,	KW-0808~Transferase,		DOMAIN:Radical SAM core,
FBgn0046704	Liprin-alpha(Liprin-alpha)		GO:0007411~axon guidance,GO:0007412~axon target recognition,GO:0007416~synapse assembly,GO:0008594~photoreceptor cell morphogenesis,GO:0031290~retinal ganglion cell axon guidance,GO:0045467~R7 cell development,GO:0048490~anterograde synaptic vesicle transport,GO:0048675~axon extension,GO:0048841~regulation of axon extension involved in axon guidance,GO:0050808~synapse organization,GO:0051124~syna…	GO:0005925~focal adhesion,GO:0031594~neuromuscular junction,GO:0032991~macromolecular complex,GO:0045202~synapse,GO:0048786~presynaptic active zone,GO:1904115~axon cytoplasm,	GO:0005515~protein binding,	IPR001660:Sterile alpha motif domain,IPR013761:Sterile alpha motif/pointed domain,			SM00454:SAM,			KW-0175~Coiled coil,				COMPBIAS:Polar residues,DOMAIN:SAM,REGION:Disordered,
FBgn0020269	M-spondin(mspo)		GO:0007155~cell adhesion,GO:1901739~regulation of myoblast fusion,	GO:0031012~extracellular matrix,		IPR000884:Thrombospondin, type 1 repeat,IPR009465:Spondin, N-terminal,			SM00209:TSP1,	KW-0130~Cell adhesion,	KW-0964~Secreted,	KW-0175~Coiled coil,KW-0732~Signal,	KW-0479~Metal-binding,		KW-0325~Glycoprotein,KW-1015~Disulfide bond,	DOMAIN:Spondin,REGION:Disordered,
FBgn0286506	Mannose phosphate isomerase(Mpi)		GO:0000032~cell wall mannoprotein biosynthetic process,GO:0005975~carbohydrate metabolic process,GO:0006486~protein glycosylation,GO:0009298~GDP-mannose biosynthetic process,	GO:0005829~cytosol,	GO:0004476~mannose-6-phosphate isomerase activity,GO:0008270~zinc ion binding,	IPR001250:Mannose-6-phosphate isomerase, type I,IPR011051:RmlC-like cupin domain,IPR014710:RmlC-like jelly roll fold,IPR016305:Mannose-6-phosphate isomerase,IPR018050:Phosphomannose isomerase, type I, conserved site,	dme00051:Fructose and mannose metabolism,dme00520:Amino sugar and nucleotide sugar metabolism,dme01100:Metabolic pathways,dme01240:Biosynthesis of cofactors,dme01250:Biosynthesis of nucleotide sugars,	PIRSF001480:mannose-6-phosphate isomerase,					KW-0862~Zinc,	KW-0413~Isomerase,		DOMAIN:Phosphomannose isomerase type I catalytic,DOMAIN:Phosphomannose isomerase type I helical insertion,
FBgn0031981	Multiple EGF like domains 8(Megf8)		GO:0009887~animal organ morphogenesis,GO:0009888~tissue development,GO:0016477~cell migration,GO:0034446~substrate adhesion-dependent cell spreading,GO:0071840~cellular component organization or biogenesis,	GO:0005604~basement membrane,GO:0016021~integral component of membrane,	GO:0005509~calcium ion binding,	IPR000152:EGF-type aspartate/asparagine hydroxylation site,IPR000742:Epidermal growth factor-like domain,IPR000859:CUB domain,IPR001881:EGF-like calcium-binding,IPR002049:EGF-like, laminin,IPR002165:Plexin,IPR015915:Kelch-type beta propeller,IPR016201:Plexin-like fold,IPR018097:EGF-like calcium-binding, conserved site,			SM00042:CUB,SM00179:EGF_CA,SM00180:EGF_Lam,SM00181:EGF,SM00423:PSI,		KW-0472~Membrane,	KW-0424~Laminin EGF-like domain,KW-0732~Signal,KW-0812~Transmembrane,KW-0880~Kelch repeat,KW-1133~Transmembrane helix,			KW-0325~Glycoprotein,KW-1015~Disulfide bond,	DOMAIN:CUB,DOMAIN:EGF-like,DOMAIN:Laminin EGF-like,TRANSMEM:Helical,
FBgn0011656	Myocyte enhancer factor 2(Mef2)		GO:0006357~regulation of transcription from RNA polymerase II promoter,GO:0007496~anterior midgut development,GO:0007498~mesoderm development,GO:0007507~heart development,GO:0007517~muscle organ development,GO:0007520~myoblast fusion,GO:0007526~larval somatic muscle development,GO:0010468~regulation of gene expression,GO:0010628~positive regulation of gene expression,GO:0019730~antimicrobial humo…	GO:0005634~nucleus,	GO:0000977~RNA polymerase II regulatory region sequence-specific DNA binding,GO:0000978~RNA polymerase II core promoter proximal region sequence-specific DNA binding,GO:0000981~RNA polymerase II transcription factor activity, sequence-specific DNA binding,GO:0000987~core promoter proximal region sequence-specific DNA binding,GO:0001228~transcriptional activator activity, RNA polymerase II transcr…	IPR002100:Transcription factor, MADS-box,IPR022102:Holliday junction regulator protein family C-terminal,	dme04013:MAPK signaling pathway - fly,		SM00432:MADS,	KW-0221~Differentiation,KW-0517~Myogenesis,KW-0804~Transcription,KW-0805~Transcription regulation,	KW-0539~Nucleus,			KW-0010~Activator,KW-0217~Developmental protein,KW-0238~DNA-binding,KW-9996~Developmental protein,	KW-0597~Phosphoprotein,	COMPBIAS:Polar residues,DNA_BIND:Mef2-type,DOMAIN:MADS-box,REGION:Disordered,
FBgn0263705	Myosin 10A(Myo10A)		GO:0006886~intracellular protein transport,GO:0007015~actin filament organization,GO:0007391~dorsal closure,GO:0009887~animal organ morphogenesis,GO:0030050~vesicle transport along actin filament,GO:0030182~neuron differentiation,GO:0046847~filopodium assembly,	GO:0005737~cytoplasm,GO:0005856~cytoskeleton,GO:0015629~actin cytoskeleton,GO:0016459~myosin complex,GO:0030175~filopodium,GO:0031982~vesicle,GO:0043025~neuronal cell body,GO:0098858~actin-based cell projection,	GO:0000146~microfilament motor activity,GO:0003774~motor activity,GO:0003779~actin binding,GO:0005515~protein binding,GO:0005524~ATP binding,GO:0051015~actin filament binding,	IPR000048:IQ motif, EF-hand binding site,IPR000299:FERM domain,IPR000857:MyTH4 domain,IPR001609:Myosin head, motor domain,IPR011993:Pleckstrin homology-like domain,IPR019748:FERM central domain,IPR019749:Band 4.1 domain,IPR027417:P-loop containing nucleoside triphosphate hydrolase,	dme04814:Motor proteins,		SM00015:IQ,SM00139:MyTH4,SM00242:MYSc,SM00295:B41,		KW-0963~Cytoplasm,		KW-0067~ATP-binding,KW-0547~Nucleotide-binding,	KW-0009~Actin-binding,KW-0505~Motor protein,		COMPBIAS:Basic and acidic residues,COMPBIAS:Polar residues,COMPBIAS:Pro residues,DOMAIN:FERM,DOMAIN:MyTH4,DOMAIN:Myosin motor,REGION:Actin-binding,REGION:Disordered,
FBgn0024362	N(alpha)-acetyltransferase 30 A(Naa30A)		GO:0016573~histone acetylation,GO:0017196~N-terminal peptidyl-methionine acetylation,	GO:0031417~NatC complex,	GO:0004596~peptide alpha-N-acetyltransferase activity,GO:0016747~transferase activity, transferring acyl groups other than amino-acyl groups,	IPR000182:GNAT domain,IPR016181:Acyl-CoA N-acyltransferase,								KW-0012~Acyltransferase,KW-0808~Transferase,		COMPBIAS:Basic and acidic residues,COMPBIAS:Polar residues,DOMAIN:N-acetyltransferase,REGION:Disordered,
FBgn0033853	NAD kinase(NADK)		GO:0006741~NADP biosynthetic process,GO:0019674~NAD metabolic process,	GO:0005634~nucleus,GO:0005737~cytoplasm,	GO:0003951~NAD+ kinase activity,	IPR002504:Inorganic polyphosphate/ATP-NAD kinase, predicted,IPR016064:ATP-NAD kinase-like domain,IPR017437:ATP-NAD kinase, PpnK-type, all-beta,IPR017438:Inorganic polyphosphate/ATP-NAD kinase, domain 1,	dme00760:Nicotinate and nicotinamide metabolism,dme01100:Metabolic pathways,dme01240:Biosynthesis of cofactors,						KW-0479~Metal-binding,KW-0520~NAD,KW-0521~NADP,	KW-0418~Kinase,KW-0808~Transferase,		COMPBIAS:Polar residues,REGION:Disordered,
FBgn0053513	NMDA receptor 2(Nmdar2)		GO:0006811~ion transport,GO:0007616~long-term memory,GO:0035235~ionotropic glutamate receptor signaling pathway,GO:0035249~synaptic transmission, glutamatergic,GO:0050804~modulation of synaptic transmission,GO:0050975~sensory perception of touch,GO:0072375~medium-term memory,	GO:0005886~plasma membrane,GO:0008328~ionotropic glutamate receptor complex,GO:0016020~membrane,GO:0016021~integral component of membrane,GO:0045211~postsynaptic membrane,GO:0098839~postsynaptic density membrane,	GO:0004970~ionotropic glutamate receptor activity,GO:0004972~NMDA glutamate receptor activity,GO:0005216~ion channel activity,GO:0008066~glutamate receptor activity,GO:0015276~ligand-gated ion channel activity,GO:0038023~signaling receptor activity,GO:1904315~transmitter-gated ion channel activity involved in regulation of postsynaptic membrane potential,	IPR001320:Ionotropic glutamate receptor,IPR001508:NMDA receptor,IPR001828:Extracellular ligand-binding receptor,IPR019594:Glutamate receptor, L-glutamate/glycine-binding,	dme04080:Neuroactive ligand-receptor interaction,		SM00079:PBPe,SM00918:SM00918,	KW-0406~Ion transport,KW-0813~Transport,	KW-0472~Membrane,KW-0628~Postsynaptic cell membrane,KW-0770~Synapse,KW-1003~Cell membrane,	KW-0812~Transmembrane,		KW-0407~Ion channel,KW-0675~Receptor,KW-1071~Ligand-gated ion channel,	KW-0325~Glycoprotein,	DOMAIN:Ionotropic glutamate receptor C-terminal,DOMAIN:Ionotropic glutamate receptor L-glutamate and glycine-binding,REGION:Disordered,TRANSMEM:Helical,
FBgn0085434	Na channel protein 60E(NaCP60E)		GO:0006811~ion transport,GO:0006814~sodium ion transport,GO:0007608~sensory perception of smell,GO:0019228~neuronal action potential,GO:0034765~regulation of ion transmembrane transport,GO:0035725~sodium ion transmembrane transport,GO:0042048~olfactory behavior,GO:0055085~transmembrane transport,GO:0086010~membrane depolarization during action potential,	GO:0001518~voltage-gated sodium channel complex,GO:0005886~plasma membrane,GO:0016020~membrane,GO:0016021~integral component of membrane,	GO:0005216~ion channel activity,GO:0005244~voltage-gated ion channel activity,GO:0005248~voltage-gated sodium channel activity,GO:0005261~cation channel activity,GO:0022843~voltage-gated cation channel activity,	IPR000048:IQ motif, EF-hand binding site,IPR001696:Voltage gated sodium channel, alpha subunit,IPR005821:Ion transport domain,IPR027359:Voltage-dependent potassium channel, four helix bundle domain,				KW-0406~Ion transport,KW-0552~Olfaction,KW-0716~Sensory transduction,KW-0739~Sodium transport,KW-0813~Transport,	KW-0472~Membrane,KW-1003~Cell membrane,	KW-0677~Repeat,KW-0732~Signal,KW-0812~Transmembrane,KW-1133~Transmembrane helix,	KW-0915~Sodium,	KW-0407~Ion channel,KW-0851~Voltage-gated channel,KW-0894~Sodium channel,	KW-0325~Glycoprotein,KW-1015~Disulfide bond,	CARBOHYD:N-linked (GlcNAc...) asparagine,COMPBIAS:Basic and acidic residues,COMPBIAS:Polar residues,DOMAIN:IQ,DOMAIN:Ion transport,DOMAIN:Voltage-dependent L-type calcium channel IQ-associated,INTRAMEM:Pore-forming,REGION:Disordered,REPEAT:I,REPEAT:II,REPEAT:III,REPEAT:IV,TOPO_DOM:Cytoplasmic,TOPO_DOM:Extracellular,TRANSMEM:Helical,TRANSMEM:Helical; Name=S1 of repeat I,TRANSMEM:Helical; Name=S1 o…
FBgn0029970	Nek2(Nek2)		GO:0001751~compound eye photoreceptor cell differentiation,GO:0006468~protein phosphorylation,GO:0007059~chromosome segregation,GO:0007088~regulation of mitotic nuclear division,GO:0090263~positive regulation of canonical Wnt signaling pathway,	GO:0005634~nucleus,GO:0005737~cytoplasm,GO:0005813~centrosome,GO:0030496~midbody,	GO:0004672~protein kinase activity,GO:0004674~protein serine/threonine kinase activity,GO:0005524~ATP binding,	IPR000719:Protein kinase, catalytic domain,IPR008271:Serine/threonine-protein kinase, active site,IPR011009:Protein kinase-like domain,			SM00220:S_TKc,					KW-0808~Transferase,		COMPBIAS:Basic and acidic residues,COMPBIAS:Polar residues,DOMAIN:Protein kinase,REGION:Disordered,
FBgn0038818	Neprilysin 4(Nep4)		GO:0006508~proteolysis,GO:0016485~protein processing,	GO:0005615~extracellular space,GO:0005886~plasma membrane,GO:0016020~membrane,GO:0016021~integral component of membrane,GO:0016529~sarcoplasmic reticulum,	GO:0004175~endopeptidase activity,GO:0004222~metalloendopeptidase activity,GO:0008237~metallopeptidase activity,GO:0046872~metal ion binding,	IPR000718:Peptidase M13,IPR008753:Peptidase M13, N-terminal domain,IPR018497:Peptidase M13, C-terminal domain,IPR024079:Metallopeptidase, catalytic domain,					KW-0472~Membrane,KW-0703~Sarcoplasmic reticulum,KW-0963~Cytoplasm,KW-1003~Cell membrane,	KW-0735~Signal-anchor,KW-0812~Transmembrane,KW-1133~Transmembrane helix,	KW-0479~Metal-binding,KW-0862~Zinc,	KW-0378~Hydrolase,KW-0482~Metalloprotease,KW-0645~Protease,	KW-0325~Glycoprotein,KW-1015~Disulfide bond,	ACT_SITE:Proton donor,CARBOHYD:N-linked (GlcNAc...) asparagine,DOMAIN:Peptidase M13,MUTAGEN:E->Q: No effect on its function in maintaining muscle integrity.,REGION:Disordered,REGION:Required for maintaining muscle integrity,TOPO_DOM:Cytoplasmic,TOPO_DOM:Extracellular,TRANSMEM:Helical; Signal-anchor for type II membrane protein,
FBgn0031698	Nuclear receptor coactivator 6(Ncoa6)		GO:0045944~positive regulation of transcription from RNA polymerase II promoter,GO:0051568~histone H3-K4 methylation,GO:0051571~positive regulation of histone H3-K4 methylation,	GO:0005634~nucleus,GO:0044666~MLL3/4 complex,	GO:0001223~transcription coactivator binding,GO:0003713~transcription coactivator activity,GO:0008134~transcription factor binding,							KW-0175~Coiled coil,		KW-0675~Receptor,		COMPBIAS:Basic and acidic residues,COMPBIAS:Polar residues,COMPBIAS:Pro residues,REGION:Disordered,
FBgn0259937	Nucleolar protein at 60B(Nop60B)		GO:0000495~box H/ACA snoRNA 3'-end processing,GO:0001522~pseudouridine synthesis,GO:0006364~rRNA processing,GO:0006396~RNA processing,GO:0007281~germ cell development,GO:0009451~RNA modification,GO:0031118~rRNA pseudouridine synthesis,GO:0031120~snRNA pseudouridine synthesis,GO:0035220~wing disc development,GO:0042254~ribosome biogenesis,GO:1990481~mRNA pseudouridine synthesis,	GO:0005730~nucleolus,GO:0031429~box H/ACA snoRNP complex,	GO:0003723~RNA binding,GO:0009982~pseudouridine synthase activity,	IPR002478:Pseudouridine synthase/archaeosine transglycosylase,IPR002501:Pseudouridine synthase II,IPR004802:tRNA pseudouridine synthase B family,IPR012960:Dyskerin-like,IPR015947:PUA-like domain,IPR020103:Pseudouridine synthase, catalytic domain,	dme03008:Ribosome biogenesis in eukaryotes,		SM00359:PUA,SM01136:SM01136,	KW-0690~Ribosome biogenesis,KW-0698~rRNA processing,	KW-0539~Nucleus,			KW-0413~Isomerase,KW-0687~Ribonucleoprotein,KW-0694~RNA-binding,	KW-0597~Phosphoprotein,	ACT_SITE:Nucleophile,COMPBIAS:Basic and acidic residues,COMPBIAS:Polar residues,DOMAIN:Dyskerin-like,DOMAIN:PUA,REGION:Disordered,
FBgn0037428	Osiris 18(Osi18)			GO:0005886~plasma membrane,GO:0005887~integral component of plasma membrane,GO:0016020~membrane,		IPR012464:Protein of unknown function DUF1676,					KW-0472~Membrane,	KW-0732~Signal,KW-0812~Transmembrane,KW-1133~Transmembrane helix,				REGION:Disordered,TRANSMEM:Helical,
FBgn0037416	Osiris 9(Osi9)			GO:0005886~plasma membrane,GO:0005887~integral component of plasma membrane,GO:0016020~membrane,		IPR012464:Protein of unknown function DUF1676,					KW-0472~Membrane,	KW-0732~Signal,KW-0812~Transmembrane,KW-1133~Transmembrane helix,				TRANSMEM:Helical,
FBgn0259150	Otopetrin-like c(OtopLc)		GO:1902600~hydrogen ion transmembrane transport,	GO:0005886~plasma membrane,GO:0016020~membrane,GO:0016021~integral component of membrane,	GO:0015252~hydrogen ion channel activity,	IPR004878:Otopetrin,				KW-0375~Hydrogen ion transport,KW-0406~Ion transport,KW-0813~Transport,	KW-0472~Membrane,KW-1003~Cell membrane,	KW-0812~Transmembrane,KW-1133~Transmembrane helix,		KW-0407~Ion channel,	KW-0325~Glycoprotein,	CARBOHYD:N-linked (GlcNAc...) asparagine,COMPBIAS:Acidic residues,COMPBIAS:Basic and acidic residues,COMPBIAS:Basic residues,COMPBIAS:Polar residues,COMPBIAS:Pro residues,REGION:Disordered,TRANSMEM:Helical,
FBgn0020389	PAPS synthetase(Papss)		GO:0000103~sulfate assimilation,GO:0050428~3'-phosphoadenosine 5'-phosphosulfate biosynthetic process,	GO:0005654~nucleoplasm,	GO:0004020~adenylylsulfate kinase activity,GO:0004781~sulfate adenylyltransferase (ATP) activity,GO:0005524~ATP binding,	IPR002650:Sulphate adenylyltransferase,IPR002891:Adenylylsulphate kinase,IPR014729:Rossmann-like alpha/beta/alpha sandwich fold,IPR015947:PUA-like domain,IPR024951:Sulphate adenylyltransferase catalytic domain,IPR025980:ATP-sulfurylase PUA-like domain,IPR027417:P-loop containing nucleoside triphosphate hydrolase,	dme00230:Purine metabolism,dme00450:Selenocompound metabolism,dme00920:Sulfur metabolism,dme01100:Metabolic pathways,						KW-0067~ATP-binding,KW-0547~Nucleotide-binding,	KW-0548~Nucleotidyltransferase,KW-0808~Transferase,		DOMAIN:ATP-sulfurylase PUA-like,DOMAIN:Sulphate adenylyltransferase catalytic,
FBgn0044826	Pak3(Pak3)		GO:0006468~protein phosphorylation,GO:0007015~actin filament organization,GO:0007520~myoblast fusion,GO:0035556~intracellular signal transduction,GO:0043408~regulation of MAPK cascade,GO:0046777~protein autophosphorylation,GO:0050770~regulation of axonogenesis,GO:0051965~positive regulation of synapse assembly,	GO:0001726~ruffle,GO:0005737~cytoplasm,	GO:0004672~protein kinase activity,GO:0004674~protein serine/threonine kinase activity,GO:0004712~protein serine/threonine/tyrosine kinase activity,GO:0005524~ATP binding,GO:0031267~small GTPase binding,GO:0042803~protein homodimerization activity,	IPR000095:PAK-box/P21-Rho-binding,IPR000719:Protein kinase, catalytic domain,IPR008271:Serine/threonine-protein kinase, active site,IPR011009:Protein kinase-like domain,IPR017441:Protein kinase, ATP binding site,	dme04392:Hippo signaling pathway - multiple species,		SM00220:S_TKc,					KW-0808~Transferase,		COMPBIAS:Basic and acidic residues,COMPBIAS:Polar residues,COMPBIAS:Pro residues,DOMAIN:CRIB,DOMAIN:Protein kinase,REGION:Disordered,
FBgn0003149	Paramyosin(Prm)		GO:0007498~mesoderm development,GO:0030239~myofibril assembly,GO:0031032~actomyosin structure organization,	GO:0005737~cytoplasm,GO:0005856~cytoskeleton,GO:0005863~striated muscle myosin thick filament,GO:0016459~myosin complex,GO:0031430~M band,	GO:0016740~transferase activity,	IPR002928:Myosin tail,IPR014751:DNA repair protein XRCC4, C-terminal,					KW-0787~Thick filament,KW-0963~Cytoplasm,	KW-0175~Coiled coil,		KW-0505~Motor protein,KW-0514~Muscle protein,KW-0518~Myosin,	KW-0597~Phosphoprotein,KW-1015~Disulfide bond,	DISULFID:Interchain,DOMAIN:Myosin tail,REGION:Nonhelical region,
FBgn0020257	Partner of paired(Ppa)		GO:0031146~SCF-dependent proteasomal ubiquitin-dependent protein catabolic process,	GO:0019005~SCF ubiquitin ligase complex,		IPR001611:Leucine-rich repeat,IPR001810:F-box domain, cyclin-like,IPR006553:Leucine-rich repeat, cysteine-containing subtype,			SM00256:FBOX,SM00367:LRR_CC,	KW-0833~Ubl conjugation pathway,						DOMAIN:F-box,REGION:Disordered,
FBgn0003044	Polycomblike(Pcl)		GO:0006325~chromatin organization,GO:0006355~regulation of transcription, DNA-templated,GO:0006357~regulation of transcription from RNA polymerase II promoter,GO:0007419~ventral cord development,GO:0009948~anterior/posterior axis specification,GO:0010468~regulation of gene expression,GO:0045892~negative regulation of transcription, DNA-templated,GO:0050832~defense response to fungus,	GO:0005634~nucleus,GO:0005700~polytene chromosome,GO:0005737~cytoplasm,	GO:0003677~DNA binding,GO:0003682~chromatin binding,GO:0003700~transcription factor activity, sequence-specific DNA binding,GO:0005515~protein binding,GO:0008017~microtubule binding,GO:0046872~metal ion binding,	IPR001965:Zinc finger, PHD-type,IPR002999:Tudor domain,IPR011011:Zinc finger, FYVE/PHD-type,IPR013083:Zinc finger, RING/FYVE/PHD-type,IPR019786:Zinc finger, PHD-type, conserved site,IPR019787:Zinc finger, PHD-finger,IPR025894:Polycomb-like MTF2 factor 2, C-terminal domain,			SM00249:PHD,SM00333:TUDOR,	KW-0804~Transcription,KW-0805~Transcription regulation,	KW-0158~Chromosome,KW-0539~Nucleus,	KW-0677~Repeat,KW-0863~Zinc-finger,	KW-0479~Metal-binding,KW-0862~Zinc,	KW-0156~Chromatin regulator,KW-0217~Developmental protein,KW-0678~Repressor,KW-9996~Developmental protein,	KW-0597~Phosphoprotein,	COMPBIAS:Basic and acidic residues,COMPBIAS:Polar residues,COMPBIAS:Pro residues,DOMAIN:PHD-type,DOMAIN:Tudor,MUTAGEN:C->S,A: Abolishes interaction with E(z).,MUTAGEN:MLQC->QQQA: Abolishes interaction with E(z).,REGION:Disordered,ZN_FING:PHD-type 1,ZN_FING:PHD-type 2,
FBgn0031681	Polypeptide N-Acetylgalactosaminyltransferase 5(Pgant5)		GO:0006486~protein glycosylation,GO:0006493~protein O-linked glycosylation,GO:0009312~oligosaccharide biosynthetic process,	GO:0000139~Golgi membrane,GO:0005794~Golgi apparatus,GO:0005795~Golgi stack,GO:0012505~endomembrane system,GO:0016021~integral component of membrane,	GO:0004653~polypeptide N-acetylgalactosaminyltransferase activity,GO:0030246~carbohydrate binding,GO:0046872~metal ion binding,	IPR000772:Ricin B lectin domain,IPR001173:Glycosyl transferase, family 2,	dme00512:Mucin type O-glycan biosynthesis,dme00514:Other types of O-glycan biosynthesis,dme01100:Metabolic pathways,		SM00458:RICIN,		KW-0333~Golgi apparatus,KW-0472~Membrane,	KW-0735~Signal-anchor,KW-0812~Transmembrane,KW-1133~Transmembrane helix,	KW-0430~Lectin,KW-0464~Manganese,KW-0479~Metal-binding,	KW-0328~Glycosyltransferase,KW-0808~Transferase,	KW-0325~Glycoprotein,KW-1015~Disulfide bond,	CARBOHYD:N-linked (GlcNAc...) asparagine,DOMAIN:Ricin B-type lectin,REGION:Catalytic subdomain A,REGION:Catalytic subdomain B,TOPO_DOM:Cytoplasmic,TOPO_DOM:Lumenal,TRANSMEM:Helical; Signal-anchor for type II membrane protein,
FBgn0030930	Polypeptide N-Acetylgalactosaminyltransferase 7(Pgant7)		GO:0006486~protein glycosylation,GO:0006493~protein O-linked glycosylation,GO:0009312~oligosaccharide biosynthetic process,	GO:0000139~Golgi membrane,GO:0005794~Golgi apparatus,GO:0005795~Golgi stack,GO:0012505~endomembrane system,GO:0016021~integral component of membrane,	GO:0004653~polypeptide N-acetylgalactosaminyltransferase activity,GO:0016757~transferase activity, transferring glycosyl groups,GO:0030246~carbohydrate binding,GO:0046872~metal ion binding,	IPR000772:Ricin B lectin domain,IPR001173:Glycosyl transferase, family 2,	dme00512:Mucin type O-glycan biosynthesis,dme00514:Other types of O-glycan biosynthesis,dme01100:Metabolic pathways,		SM00458:RICIN,		KW-0333~Golgi apparatus,KW-0472~Membrane,	KW-0735~Signal-anchor,KW-0812~Transmembrane,KW-1133~Transmembrane helix,	KW-0430~Lectin,KW-0464~Manganese,KW-0479~Metal-binding,	KW-0328~Glycosyltransferase,KW-0808~Transferase,	KW-0325~Glycoprotein,KW-1015~Disulfide bond,	CARBOHYD:N-linked (GlcNAc...) asparagine,DOMAIN:Ricin B lectin,DOMAIN:Ricin B-type lectin,REGION:Catalytic subdomain A,REGION:Catalytic subdomain B,REGION:Disordered,TOPO_DOM:Cytoplasmic,TOPO_DOM:Lumenal,TRANSMEM:Helical; Signal-anchor for type II membrane protein,
FBgn0050463	Polypeptide N-Acetylgalactosaminyltransferase 9(Pgant9)		GO:0006493~protein O-linked glycosylation,GO:0019953~sexual reproduction,GO:0032504~multicellular organism reproduction,	GO:0000139~Golgi membrane,GO:0005794~Golgi apparatus,GO:0005829~cytosol,GO:0016020~membrane,GO:0016021~integral component of membrane,GO:0031985~Golgi cisterna,	GO:0004653~polypeptide N-acetylgalactosaminyltransferase activity,GO:0030246~carbohydrate binding,GO:0046872~metal ion binding,	IPR000772:Ricin B lectin domain,IPR001173:Glycosyl transferase, family 2,	dme00512:Mucin type O-glycan biosynthesis,dme00514:Other types of O-glycan biosynthesis,dme01100:Metabolic pathways,		SM00458:RICIN,		KW-0333~Golgi apparatus,KW-0472~Membrane,	KW-0735~Signal-anchor,KW-0812~Transmembrane,KW-1133~Transmembrane helix,	KW-0430~Lectin,KW-0464~Manganese,KW-0479~Metal-binding,	KW-0328~Glycosyltransferase,KW-0808~Transferase,	KW-0325~Glycoprotein,KW-1015~Disulfide bond,	CARBOHYD:N-linked (GlcNAc...) asparagine,COMPBIAS:Basic and acidic residues,DOMAIN:Ricin B-type lectin,MUTAGEN:Missing: Results in secretory granule defects including an angular and shard-like morphology.,REGION:Catalytic subdomain A,REGION:Catalytic subdomain B,REGION:Disordered,TOPO_DOM:Cytoplasmic,TOPO_DOM:Lumenal,TRANSMEM:Helical; Signal-anchor for type II membrane protein,
FBgn0001970	Polypeptide N-acetylgalactosaminyltransferase 35A(Pgant35A)		GO:0006486~protein glycosylation,GO:0006493~protein O-linked glycosylation,GO:0007424~open tracheal system development,GO:0008593~regulation of Notch signaling pathway,GO:0009312~oligosaccharide biosynthetic process,	GO:0000139~Golgi membrane,GO:0005794~Golgi apparatus,GO:0005795~Golgi stack,GO:0016021~integral component of membrane,	GO:0004653~polypeptide N-acetylgalactosaminyltransferase activity,GO:0005112~Notch binding,GO:0016757~transferase activity, transferring glycosyl groups,GO:0030246~carbohydrate binding,GO:0046872~metal ion binding,	IPR000772:Ricin B lectin domain,IPR001173:Glycosyl transferase, family 2,	dme00512:Mucin type O-glycan biosynthesis,dme00514:Other types of O-glycan biosynthesis,dme01100:Metabolic pathways,		SM00458:RICIN,		KW-0333~Golgi apparatus,KW-0472~Membrane,	KW-0735~Signal-anchor,KW-0812~Transmembrane,KW-1133~Transmembrane helix,	KW-0430~Lectin,KW-0464~Manganese,KW-0479~Metal-binding,	KW-0328~Glycosyltransferase,KW-0808~Transferase,	KW-0325~Glycoprotein,KW-1015~Disulfide bond,	CARBOHYD:N-linked (GlcNAc...) asparagine,DOMAIN:Ricin B lectin,DOMAIN:Ricin B-type lectin,MUTAGEN:D->N: Abolishes glycosyltransferase activity. Not able to rescue lethality caused by SF32 mutation.,MUTAGEN:R->W: In SF32; induces lethality.,REGION:Catalytic subdomain A,REGION:Catalytic subdomain B,TOPO_DOM:Cytoplasmic,TOPO_DOM:Lumenal,TRANSMEM:Helical,TRANSMEM:Helical; Signal-anchor for type II me…
FBgn0039887	Poseidon(Pos)		GO:0006402~mRNA catabolic process,GO:0017148~negative regulation of translation,	GO:0000932~P-body,GO:0030014~CCR4-NOT complex,GO:0030015~CCR4-NOT core complex,		IPR011989:Armadillo-like helical,IPR016024:Armadillo-type fold,
FBgn0000273	Protein kinase, cAMP-dependent, catalytic subunit 1(Pka-C1)		GO:0006468~protein phosphorylation,GO:0007314~oocyte anterior/posterior axis specification,GO:0007317~regulation of pole plasm oskar mRNA localization,GO:0007448~anterior/posterior pattern specification, imaginal disc,GO:0007476~imaginal disc-derived wing morphogenesis,GO:0007615~anesthesia-resistant memory,GO:0007622~rhythmic behavior,GO:0008103~oocyte microtubule cytoskeleton polarization,GO:00…	GO:0005634~nucleus,GO:0005829~cytosol,GO:0005886~plasma membrane,GO:0005952~cAMP-dependent protein kinase complex,GO:0030425~dendrite,GO:0043005~neuron projection,GO:0043025~neuronal cell body,GO:0044297~cell body,	GO:0004672~protein kinase activity,GO:0004674~protein serine/threonine kinase activity,GO:0004679~AMP-activated protein kinase activity,GO:0004691~cAMP-dependent protein kinase activity,GO:0004712~protein serine/threonine/tyrosine kinase activity,GO:0005515~protein binding,GO:0005524~ATP binding,	IPR000719:Protein kinase, catalytic domain,IPR000961:AGC-kinase, C-terminal,IPR008271:Serine/threonine-protein kinase, active site,IPR011009:Protein kinase-like domain,IPR017441:Protein kinase, ATP binding site,	dme04140:Autophagy - animal,dme04213:Longevity regulating pathway - multiple species,dme04310:Wnt signaling pathway,dme04341:Hedgehog signaling pathway - fly,		SM00133:S_TK_X,SM00220:S_TKc,				KW-0067~ATP-binding,KW-0114~cAMP,KW-0547~Nucleotide-binding,	KW-0418~Kinase,KW-0723~Serine/threonine-protein kinase,KW-0808~Transferase,	KW-0449~Lipoprotein,KW-0519~Myristate,KW-0597~Phosphoprotein,	ACT_SITE:Proton acceptor,DOMAIN:AGC-kinase C-terminal,DOMAIN:Protein kinase,LIPID:N-myristoyl glycine,
FBgn0011826	Protein phosphatase 2B at 14D(Pp2B-14D)		GO:0006470~protein dephosphorylation,GO:0007143~female meiotic division,GO:0030431~sleep,GO:0035220~wing disc development,GO:0045995~regulation of embryonic development,GO:0051321~meiotic cell cycle,GO:0097720~calcineurin-mediated signaling,	GO:0005737~cytoplasm,GO:0005955~calcineurin complex,	GO:0004722~protein serine/threonine phosphatase activity,GO:0004723~calcium-dependent protein serine/threonine phosphatase activity,GO:0005515~protein binding,GO:0005516~calmodulin binding,GO:0016787~hydrolase activity,GO:0033192~calmodulin-dependent protein phosphatase activity,GO:0046872~metal ion binding,	IPR004843:Metallophosphoesterase domain,IPR006186:Serine/threonine-specific protein phosphatase/bis(5-nucleosyl)-tetraphosphatase,	dme04310:Wnt signaling pathway,		SM00156:PP2Ac,				KW-0106~Calcium,KW-0408~Iron,KW-0479~Metal-binding,KW-0862~Zinc,	KW-0112~Calmodulin-binding,KW-0378~Hydrolase,KW-0904~Protein phosphatase,		ACT_SITE:Proton donor,COMPBIAS:Polar residues,DOMAIN:Serine/threonine specific protein phosphatases,REGION:Disordered,
FBgn0004370	Protein tyrosine phosphatase 10D(Ptp10D)		GO:0006470~protein dephosphorylation,GO:0007411~axon guidance,GO:0007417~central nervous system development,GO:0007424~open tracheal system development,GO:0007616~long-term memory,GO:0008045~motor neuron axon guidance,GO:0016311~dephosphorylation,GO:0030948~negative regulation of vascular endothelial growth factor receptor signaling pathway,GO:0040037~negative regulation of fibroblast growth fact…	GO:0016021~integral component of membrane,GO:0030424~axon,GO:0045177~apical part of cell,	GO:0004725~protein tyrosine phosphatase activity,GO:0005001~transmembrane receptor protein tyrosine phosphatase activity,GO:0016791~phosphatase activity,	IPR000242:Protein-tyrosine phosphatase, receptor/non-receptor type,IPR000387:Protein-tyrosine/Dual specificity phosphatase,IPR003595:Protein-tyrosine phosphatase, catalytic,IPR003961:Fibronectin, type III,IPR013783:Immunoglobulin-like fold,IPR016130:Protein-tyrosine phosphatase, active site,			SM00060:FN3,SM00194:PTPc,SM00404:PTPc_motif,	KW-0221~Differentiation,KW-0524~Neurogenesis,	KW-0472~Membrane,	KW-0677~Repeat,KW-0732~Signal,KW-0812~Transmembrane,KW-1133~Transmembrane helix,		KW-0217~Developmental protein,KW-0378~Hydrolase,KW-0904~Protein phosphatase,KW-9996~Developmental protein,	KW-0325~Glycoprotein,	ACT_SITE:Phosphocysteine intermediate,CARBOHYD:N-linked (GlcNAc...) asparagine,COMPBIAS:Acidic residues,COMPBIAS:Basic and acidic residues,COMPBIAS:Polar residues,DOMAIN:Fibronectin type-III 1,DOMAIN:Fibronectin type-III 2,DOMAIN:Fibronectin type-III 3,DOMAIN:Fibronectin type-III 4,DOMAIN:Fibronectin type-III 5,DOMAIN:Fibronectin type-III 6,DOMAIN:Fibronectin type-III 7,DOMAIN:Fibronectin type-II…
FBgn0032341	RALBP1 associated Eps domain containing(Reps)		GO:0006897~endocytosis,GO:0016197~endosomal transport,	GO:0005737~cytoplasm,GO:0005886~plasma membrane,	GO:0005509~calcium ion binding,GO:0005515~protein binding,	IPR000261:EPS15 homology (EH),IPR002048:EF-hand domain,IPR011992:EF-hand-like domain,			SM00027:EH,							COMPBIAS:Basic and acidic residues,COMPBIAS:Polar residues,COMPBIAS:Pro residues,DOMAIN:EF-hand,DOMAIN:EH,REGION:Disordered,
FBgn0028500	RIC1 homolog(Rich)		GO:0006886~intracellular protein transport,GO:0007411~axon guidance,GO:0032483~regulation of Rab protein signal transduction,GO:0035418~protein localization to synapse,GO:0042147~retrograde transport, endosome to Golgi,GO:0042177~negative regulation of protein catabolic process,GO:0043547~positive regulation of GTPase activity,GO:0045467~R7 cell development,GO:0050808~synapse organization,GO:0060…	GO:0000139~Golgi membrane,GO:0005794~Golgi apparatus,GO:0005829~cytosol,GO:0016020~membrane,GO:0016021~integral component of membrane,GO:0031410~cytoplasmic vesicle,GO:0032991~macromolecular complex,GO:0034066~RIC1-RGP1 guanyl-nucleotide exchange factor complex,	GO:0005085~guanyl-nucleotide exchange factor activity,GO:0031267~small GTPase binding,	IPR009771:Ribosome control protein 1,IPR015943:WD40/YVTN repeat-like-containing domain,					KW-0333~Golgi apparatus,KW-0472~Membrane,	KW-0677~Repeat,KW-0812~Transmembrane,KW-0853~WD repeat,KW-1133~Transmembrane helix,			KW-0597~Phosphoprotein,	COMPBIAS:Polar residues,REGION:Disordered,REGION:Interaction with Rab6,REPEAT:WD 1,REPEAT:WD 2,REPEAT:WD 3,REPEAT:WD 4,REPEAT:WD 5,TRANSMEM:Helical,
FBgn0260943	RNA-binding protein 6(Rbp6)		GO:0006417~regulation of translation,GO:0048864~stem cell development,	GO:0005737~cytoplasm,GO:0005844~polysome,	GO:0003676~nucleic acid binding,GO:0003723~RNA binding,GO:0003727~single-stranded RNA binding,GO:0003729~mRNA binding,GO:0008266~poly(U) RNA binding,	IPR000504:RNA recognition motif domain,IPR012677:Nucleotide-binding, alpha-beta plait,	dme03015:mRNA surveillance pathway,		SM00360:RRM,		KW-0963~Cytoplasm,	KW-0677~Repeat,		KW-0694~RNA-binding,		COMPBIAS:Polar residues,DOMAIN:RRM,DOMAIN:RRM 1,DOMAIN:RRM 2,REGION:Disordered,
FBgn0037364	Rab23(Rab23)		GO:0000045~autophagosome assembly,GO:0001738~morphogenesis of a polarized epithelium,GO:0006886~intracellular protein transport,GO:0016192~vesicle-mediated transport,GO:0032482~Rab protein signal transduction,GO:0050714~positive regulation of protein secretion,	GO:0005737~cytoplasm,GO:0005776~autophagosome,GO:0005886~plasma membrane,GO:0010008~endosome membrane,GO:0012505~endomembrane system,GO:0031982~vesicle,GO:0043025~neuronal cell body,GO:0045202~synapse,GO:0055037~recycling endosome,	GO:0003924~GTPase activity,GO:0005525~GTP binding,	IPR001806:Small GTPase superfamily,IPR005225:Small GTP-binding protein domain,IPR027417:P-loop containing nucleoside triphosphate hydrolase,
FBgn0261986	Ras association domain family member 8(RASSF8)		GO:0007165~signal transduction,GO:0033227~dsRNA transport,GO:0040015~negative regulation of multicellular organism growth,GO:0048749~compound eye development,	GO:0005912~adherens junction,		IPR000159:Ras-association,			SM00314:RA,			KW-0175~Coiled coil,				COMPBIAS:Polar residues,DOMAIN:Ras-associating,REGION:Disordered,
FBgn0265605	Ras-related protein interacting with calmodulin(Ric)		GO:0006970~response to osmotic stress,GO:0006979~response to oxidative stress,GO:0007165~signal transduction,GO:0007265~Ras protein signal transduction,GO:0009408~response to heat,GO:0042594~response to starvation,	GO:0005886~plasma membrane,GO:0016020~membrane,	GO:0003924~GTPase activity,GO:0005516~calmodulin binding,GO:0005525~GTP binding,GO:0019003~GDP binding,	IPR001806:Small GTPase superfamily,IPR005225:Small GTP-binding protein domain,IPR020849:Small GTPase superfamily, Ras type,IPR027417:P-loop containing nucleoside triphosphate hydrolase,									KW-0449~Lipoprotein,	REGION:Disordered,
FBgn0004244	Resistant to dieldrin(Rdl)		GO:0002121~inter-male aggressive behavior,GO:0006811~ion transport,GO:0007165~signal transduction,GO:0007268~chemical synaptic transmission,GO:0009410~response to xenobiotic stimulus,GO:0009612~response to mechanical stimulus,GO:0030431~sleep,GO:0034220~ion transmembrane transport,GO:0042048~olfactory behavior,GO:0042391~regulation of membrane potential,GO:0042749~regulation of circadian sleep/wa…	GO:0005886~plasma membrane,GO:0005887~integral component of plasma membrane,GO:0016020~membrane,GO:0016021~integral component of membrane,GO:0030424~axon,GO:0030425~dendrite,GO:0032589~neuron projection membrane,GO:0032809~neuronal cell body membrane,GO:0034707~chloride channel complex,GO:0043005~neuron projection,GO:0045202~synapse,GO:0045211~postsynaptic membrane,	GO:0004888~transmembrane signaling receptor activity,GO:0004890~GABA-A receptor activity,GO:0005216~ion channel activity,GO:0005230~extracellular ligand-gated ion channel activity,GO:0005231~excitatory extracellular ligand-gated ion channel activity,GO:0005254~chloride channel activity,GO:0022851~GABA-gated chloride ion channel activity,GO:0030594~neurotransmitter receptor activity,GO:1904315~tra…	IPR002289:Gamma-aminobutyric-acid A receptor, beta subunit,IPR006028:Gamma-aminobutyric acid A receptor,IPR006029:Neurotransmitter-gated ion-channel transmembrane domain,IPR006201:Neurotransmitter-gated ion-channel,IPR006202:Neurotransmitter-gated ion-channel ligand-binding,IPR018000:Neurotransmitter-gated ion-channel, conserved site,	dme04080:Neuroactive ligand-receptor interaction,			KW-0406~Ion transport,KW-0813~Transport,	KW-0472~Membrane,KW-0628~Postsynaptic cell membrane,KW-0770~Synapse,KW-0966~Cell projection,KW-1003~Cell membrane,	KW-0732~Signal,KW-0812~Transmembrane,KW-1133~Transmembrane helix,	KW-0868~Chloride,	KW-0407~Ion channel,KW-0675~Receptor,KW-0869~Chloride channel,KW-1071~Ligand-gated ion channel,	KW-0325~Glycoprotein,KW-1015~Disulfide bond,	CARBOHYD:N-linked (GlcNAc...) asparagine,COMPBIAS:Polar residues,DOMAIN:Neurotransmitter-gated ion-channel ligand-binding,DOMAIN:Neurotransmitter-gated ion-channel transmembrane,MUTAGEN:A->S: Reduces in-current for inward flow of chloride ions, results in slower and incomplete desensitization which ultimately increases single channel open durations. Resistant to picrotoxinin (PTX) and cyclodiene …
FBgn0035574	Rho guanine nucleotide exchange factor at 64C(RhoGEF64C)		GO:0007411~axon guidance,GO:0007480~imaginal disc-derived leg morphogenesis,GO:0035025~positive regulation of Rho protein signal transduction,GO:0035277~spiracle morphogenesis, open tracheal system,	GO:0045179~apical cortex,	GO:0005085~guanyl-nucleotide exchange factor activity,	IPR000219:Dbl homology (DH) domain,IPR001849:Pleckstrin homology domain,			SM00325:RhoGEF,							COMPBIAS:Basic and acidic residues,COMPBIAS:Polar residues,COMPBIAS:Pro residues,DOMAIN:DH,DOMAIN:PH,REGION:Disordered,
FBgn0083981	Runt related A(RunxA)		GO:0006355~regulation of transcription, DNA-templated,GO:0048813~dendrite morphogenesis,	GO:0005634~nucleus,	GO:0000978~RNA polymerase II core promoter proximal region sequence-specific DNA binding,GO:0000981~RNA polymerase II transcription factor activity, sequence-specific DNA binding,GO:0003677~DNA binding,GO:0003700~transcription factor activity, sequence-specific DNA binding,GO:0005524~ATP binding,	IPR000040:Acute myeloid leukemia 1 protein (AML1)/Runt,IPR008967:p53-like transcription factor, DNA-binding,IPR012346:p53/RUNT-type transcription factor, DNA-binding domain,IPR013524:Runt domain,				KW-0804~Transcription,KW-0805~Transcription regulation,	KW-0539~Nucleus,					COMPBIAS:Polar residues,DOMAIN:Runt,REGION:Disordered,
FBgn0038880	SIFamide receptor(SIFaR)		GO:0007186~G-protein coupled receptor signaling pathway,GO:0007218~neuropeptide signaling pathway,GO:0008340~determination of adult lifespan,GO:0032870~cellular response to hormone stimulus,GO:0048047~mating behavior, sex discrimination,	GO:0005886~plasma membrane,GO:0005887~integral component of plasma membrane,GO:0016020~membrane,GO:0016021~integral component of membrane,	GO:0004930~G-protein coupled receptor activity,GO:0004983~neuropeptide Y receptor activity,GO:0008188~neuropeptide receptor activity,GO:0008528~G-protein coupled peptide receptor activity,GO:0042277~peptide binding,	IPR000276:G protein-coupled receptor, rhodopsin-like,IPR000611:Neuropeptide Y receptor family,IPR017452:GPCR, rhodopsin-like, 7TM,	dme04080:Neuroactive ligand-receptor interaction,		SM01381:SM01381,	KW-0085~Behavior,	KW-0472~Membrane,KW-1003~Cell membrane,	KW-0812~Transmembrane,KW-1133~Transmembrane helix,		KW-0297~G-protein coupled receptor,KW-0675~Receptor,KW-0807~Transducer,	KW-0325~Glycoprotein,	CARBOHYD:N-linked (GlcNAc...) asparagine,COMPBIAS:Basic residues,REGION:Disordered,TOPO_DOM:Cytoplasmic,TOPO_DOM:Extracellular,TRANSMEM:Helical; Name=1,TRANSMEM:Helical; Name=2,TRANSMEM:Helical; Name=3,TRANSMEM:Helical; Name=4,TRANSMEM:Helical; Name=5,TRANSMEM:Helical; Name=6,TRANSMEM:Helical; Name=7,
FBgn0030788	SIN3-associated polypeptide 30(Sap30)		GO:0006355~regulation of transcription, DNA-templated,GO:0010389~regulation of G2/M transition of mitotic cell cycle,	GO:0000118~histone deacetylase complex,GO:0005634~nucleus,	GO:0003677~DNA binding,GO:0003712~transcription cofactor activity,GO:0032041~NAD-dependent histone deacetylase activity (H3-K14 specific),GO:0046872~metal ion binding,	IPR024145:Histone deacetylase complex subunit SAP30/SAP30-like,IPR025717:Histone deacetylase complex subunit SAP30 zinc-finger,IPR025718:Histone deacetylase complex subunit SAP30, Sin3 binding domain,				KW-0804~Transcription,KW-0805~Transcription regulation,	KW-0539~Nucleus,	KW-0863~Zinc-finger,	KW-0479~Metal-binding,KW-0862~Zinc,	KW-0238~DNA-binding,KW-0378~Hydrolase,KW-0678~Repressor,	KW-0597~Phosphoprotein,	DOMAIN:Histone deacetylase complex subunit SAP30 Sin3 binding,DOMAIN:Histone deacetylase complex subunit SAP30 zinc-finger,REGION:Disordered,ZN_FING:Atypical,
FBgn0260470	SP555(SP555)		GO:0043161~proteasome-mediated ubiquitin-dependent protein catabolic process,	GO:0019005~SCF ubiquitin ligase complex,		IPR001496:SOCS protein, C-terminal,IPR001870:B30.2/SPRY domain,IPR003877:SPla/RYanodine receptor SPRY,IPR013320:Concanavalin A-like lectin/glucanase, subgroup,			SM00449:SPRY,							DOMAIN:B30.2/SPRY,DOMAIN:SOCS box,REGION:Disordered,
FBgn0262103	Salt-inducible kinase 3(Sik3)		GO:0006468~protein phosphorylation,GO:0008286~insulin receptor signaling pathway,GO:0010897~negative regulation of triglyceride catabolic process,GO:0018107~peptidyl-threonine phosphorylation,GO:0035331~negative regulation of hippo signaling,GO:0035556~intracellular signal transduction,GO:0042149~cellular response to glucose starvation,GO:0042594~response to starvation,GO:0050802~circadian sleep/…	GO:0005737~cytoplasm,	GO:0004672~protein kinase activity,GO:0004674~protein serine/threonine kinase activity,GO:0004712~protein serine/threonine/tyrosine kinase activity,GO:0005524~ATP binding,	IPR000719:Protein kinase, catalytic domain,IPR001772:Kinase associated domain 1 (KA1),IPR008271:Serine/threonine-protein kinase, active site,IPR011009:Protein kinase-like domain,IPR017441:Protein kinase, ATP binding site,			SM00220:S_TKc,				KW-0067~ATP-binding,KW-0547~Nucleotide-binding,	KW-0418~Kinase,KW-0808~Transferase,		COMPBIAS:Polar residues,DOMAIN:KA1,DOMAIN:Protein kinase,REGION:Disordered,
FBgn0262126	Secretory 24CD(Sec24CD)		GO:0000902~cell morphogenesis,GO:0003331~positive regulation of extracellular matrix constituent secretion,GO:0006886~intracellular protein transport,GO:0006888~ER to Golgi vesicle-mediated transport,GO:0007029~endoplasmic reticulum organization,GO:0007030~Golgi organization,GO:0008360~regulation of cell shape,GO:0009306~protein secretion,GO:0016203~muscle attachment,GO:0022409~positive regulatio…	GO:0005789~endoplasmic reticulum membrane,GO:0030127~COPII vesicle coat,GO:0070971~endoplasmic reticulum exit site,	GO:0000149~SNARE binding,GO:0008270~zinc ion binding,	IPR006895:Zinc finger, Sec23/Sec24-type,IPR006896:Sec23/Sec24, trunk domain,IPR006900:Sec23/Sec24, helical domain,IPR007123:Gelsolin domain,IPR012990:Sec23/Sec24 beta-sandwich,	dme04141:Protein processing in endoplasmic reticulum,			KW-0653~Protein transport,KW-0813~Transport,	KW-0968~Cytoplasmic vesicle,					COMPBIAS:Polar residues,COMPBIAS:Pro residues,DOMAIN:Gelsolin-like,DOMAIN:Sec23/Sec24 beta-sandwich,DOMAIN:Sec23/Sec24 helical,DOMAIN:Sec23/Sec24 trunk,DOMAIN:Zinc finger Sec23/Sec24-type,REGION:Disordered,
FBgn0266669	Secretory 3(Sec3)		GO:0006887~exocytosis,GO:0006893~Golgi to plasma membrane transport,GO:0015031~protein transport,	GO:0000145~exocyst,GO:0005886~plasma membrane,	GO:0005546~phosphatidylinositol-4,5-bisphosphate binding,	IPR019160:Exocyst complex, component Exoc1,			SM01313:SM01313,	KW-0268~Exocytosis,KW-0653~Protein transport,KW-0813~Transport,		KW-0175~Coiled coil,			KW-0597~Phosphoprotein,	DOMAIN:Exocyst complex component Sec3 PIP2-binding N-terminal,
FBgn0259972	Seminal fluid protein 77F(Sfp77F)		GO:0019953~sexual reproduction,GO:0032504~multicellular organism reproduction,	GO:0005615~extracellular space,								KW-0732~Signal,
FBgn0035050	Sialyltransferase(SiaT)		GO:0006486~protein glycosylation,GO:0007528~neuromuscular junction development,GO:0009311~oligosaccharide metabolic process,GO:0097503~sialylation,	GO:0005576~extracellular region,GO:0005794~Golgi apparatus,GO:0016021~integral component of membrane,	GO:0003835~beta-galactoside alpha-2,6-sialyltransferase activity,GO:0008373~sialyltransferase activity,	IPR001675:Glycosyl transferase, family 29,					KW-0333~Golgi apparatus,KW-0472~Membrane,	KW-0732~Signal,KW-0735~Signal-anchor,KW-0812~Transmembrane,KW-1133~Transmembrane helix,		KW-0328~Glycosyltransferase,KW-0808~Transferase,	KW-0325~Glycoprotein,	REGION:Disordered,
FBgn0038788	Sirtuin 2(Sirt2)		GO:0006476~protein deacetylation,GO:0008340~determination of adult lifespan,GO:0016575~histone deacetylation,	GO:0005634~nucleus,GO:0005737~cytoplasm,	GO:0004407~histone deacetylase activity,GO:0008270~zinc ion binding,GO:0016740~transferase activity,GO:0017136~NAD-dependent histone deacetylase activity,GO:0051287~NAD binding,GO:0070403~NAD+ binding,	IPR003000:Sirtuin family,IPR017328:NAD-dependent deacetylase sirtuin-2, sirtuin family, class I,IPR026590:Sirtuin family, catalytic core domain,IPR026591:Sirtuin family, catalytic core small domain,	dme00760:Nicotinate and nicotinamide metabolism,dme01100:Metabolic pathways,	PIRSF037938:NAD-dependent deacetylase sirtuin-2, eukaryotic type,					KW-0479~Metal-binding,KW-0520~NAD,KW-0862~Zinc,	KW-0378~Hydrolase,KW-0808~Transferase,		ACT_SITE:Proton acceptor,COMPBIAS:Basic and acidic residues,COMPBIAS:Polar residues,DOMAIN:Deacetylase sirtuin-type,REGION:Disordered,
FBgn0265192	Snipper(Snp)		GO:0000467~exonucleolytic trimming to generate mature 3'-end of 5.8S rRNA from tricistronic rRNA transcript (SSU-rRNA, 5.8S rRNA, LSU-rRNA),GO:0090503~RNA phosphodiester bond hydrolysis, exonucleolytic,		GO:0000175~3'-5'-exoribonuclease activity,GO:0003676~nucleic acid binding,GO:0008310~single-stranded DNA 3'-5' exodeoxyribonuclease activity,GO:0008311~double-stranded DNA 3'-5' exodeoxyribonuclease activity,						KW-0539~Nucleus,KW-0963~Cytoplasm,		KW-0460~Magnesium,KW-0479~Metal-binding,	KW-0269~Exonuclease,KW-0378~Hydrolase,KW-0540~Nuclease,		ACT_SITE:Proton acceptor,DOMAIN:Exonuclease,
FBgn0031457	Sorting nexin 21(Snx21)		GO:0015031~protein transport,	GO:0031901~early endosome membrane,	GO:0035091~phosphatidylinositol binding,GO:1901981~phosphatidylinositol phosphate binding,	IPR001683:Phox homologous domain,			SM00312:PX,	KW-0813~Transport,	KW-0472~Membrane,					DOMAIN:PX,REGION:Disordered,
FBgn0044823	Spec2(Spec2)		GO:0008360~regulation of cell shape,GO:0009966~regulation of signal transduction,GO:0035023~regulation of Rho protein signal transduction,	GO:0005856~cytoskeleton,GO:0005886~plasma membrane,GO:0005938~cell cortex,	GO:0031267~small GTPase binding,	IPR000095:PAK-box/P21-Rho-binding,				KW-0133~Cell shape,	KW-0206~Cytoskeleton,KW-0472~Membrane,KW-0963~Cytoplasm,KW-1003~Cell membrane,				KW-0449~Lipoprotein,KW-0564~Palmitate,KW-0597~Phosphoprotein,	DOMAIN:CRIB,LIPID:S-palmitoyl cysteine,
FBgn0010905	Spinophilin(Spn)		GO:0007015~actin filament organization,GO:0019722~calcium-mediated signaling,GO:0031175~neuron projection development,GO:1905519~negative regulation of presynaptic active zone assembly,	GO:0005737~cytoplasm,GO:0014069~postsynaptic density,GO:0015629~actin cytoskeleton,GO:0030425~dendrite,GO:0045179~apical cortex,GO:0070938~contractile ring,	GO:0042043~neurexin family protein binding,GO:0051015~actin filament binding,	IPR001478:PDZ domain,IPR001660:Sterile alpha motif domain,IPR013761:Sterile alpha motif/pointed domain,			SM00228:PDZ,SM00454:SAM,	KW-0524~Neurogenesis,	KW-0963~Cytoplasm,	KW-0175~Coiled coil,			KW-0597~Phosphoprotein,	COMPBIAS:Acidic residues,COMPBIAS:Basic and acidic residues,COMPBIAS:Polar residues,COMPBIAS:Pro residues,DOMAIN:PDZ,DOMAIN:SAM,REGION:Disordered,
FBgn0014037	Suppressor of Triplolethal(Su(Tpl))		GO:0006368~transcription elongation from RNA polymerase II promoter,GO:0032968~positive regulation of transcription elongation from RNA polymerase II promoter,GO:0042795~snRNA transcription from RNA polymerase II promoter,GO:0043620~regulation of DNA-templated transcription in response to stress,GO:0048190~wing disc dorsal/ventral pattern formation,GO:0097150~neuronal stem cell population mainten…	GO:0000791~euchromatin,GO:0005634~nucleus,GO:0005700~polytene chromosome,GO:0005703~polytene chromosome puff,GO:0005730~nucleolus,GO:0008023~transcription elongation factor complex,GO:0035327~transcriptionally active chromatin,	GO:0000987~core promoter proximal region sequence-specific DNA binding,GO:0003682~chromatin binding,GO:0005515~protein binding,GO:0070063~RNA polymerase binding,	IPR010844:Occludin/RNA polymerase II elongation factor, ELL domain,IPR019464:RNA polymerase II elongation factor ELL,	dme03250:Viral life cycle - HIV-1,			KW-0602~Photosynthesis,KW-0804~Transcription,KW-0805~Transcription regulation,	KW-0158~Chromosome,KW-0539~Nucleus,	KW-0175~Coiled coil,				COMPBIAS:Acidic residues,COMPBIAS:Polar residues,DOMAIN:OCEL,REGION:Disordered,
FBgn0033876	Synaptogyrin(Syngr)		GO:0006897~endocytosis,GO:0016079~synaptic vesicle exocytosis,GO:0048489~synaptic vesicle transport,	GO:0016020~membrane,GO:0016021~integral component of membrane,GO:0030672~synaptic vesicle membrane,GO:0031594~neuromuscular junction,GO:0098978~glutamatergic synapse,		IPR008253:Marvel,IPR016579:Synaptogyrin,		PIRSF011282:synaptogyrin,		KW-0254~Endocytosis,	KW-0472~Membrane,KW-0770~Synapse,KW-0968~Cytoplasmic vesicle,	KW-0812~Transmembrane,KW-1133~Transmembrane helix,				DOMAIN:MARVEL,REGION:Disordered,TRANSMEM:Helical,
FBgn0010415	Syndecan(Sdc)		GO:0007411~axon guidance,GO:0007427~epithelial cell migration, open tracheal system,GO:0007517~muscle organ development,GO:0008045~motor neuron axon guidance,GO:0016477~cell migration,GO:0021782~glial cell development,GO:0045887~positive regulation of synaptic growth at neuromuscular junction,	GO:0009986~cell surface,GO:0016020~membrane,GO:0016021~integral component of membrane,GO:0030424~axon,GO:0031594~neuromuscular junction,GO:0045202~synapse,GO:0098595~perivitelline space,		IPR001050:Syndecan,IPR003585:Neurexin/syndecan/glycophorin C,			SM00294:4.1m,	KW-0221~Differentiation,KW-0517~Myogenesis,KW-0524~Neurogenesis,	KW-0472~Membrane,	KW-0732~Signal,KW-0812~Transmembrane,KW-1133~Transmembrane helix,		KW-0217~Developmental protein,KW-9996~Developmental protein,	KW-0325~Glycoprotein,KW-0357~Heparan sulfate,KW-0654~Proteoglycan,	CARBOHYD:N-linked (GlcNAc...) asparagine,CARBOHYD:O-linked (Xyl...) (glycosaminoglycan) serine,COMPBIAS:Acidic residues,COMPBIAS:Basic and acidic residues,COMPBIAS:Polar residues,DOMAIN:Neurexin/syndecan/glycophorin C,REGION:Disordered,TOPO_DOM:Cytoplasmic,TOPO_DOM:Extracellular,TRANSMEM:Helical,
FBgn0035540	Syntaxin 17(Syx17)		GO:0006886~intracellular protein transport,GO:0006887~exocytosis,GO:0006888~ER to Golgi vesicle-mediated transport,GO:0006906~vesicle fusion,GO:0009267~cellular response to starvation,GO:0010506~regulation of autophagy,GO:0016081~synaptic vesicle docking,GO:0016192~vesicle-mediated transport,GO:0048278~vesicle docking,GO:0070050~neuron cellular homeostasis,GO:0097111~endoplasmic reticulum-Golgi i…	GO:0000421~autophagosome membrane,GO:0005776~autophagosome,GO:0005886~plasma membrane,GO:0012505~endomembrane system,GO:0016020~membrane,GO:0016021~integral component of membrane,GO:0031201~SNARE complex,GO:0098793~presynapse,	GO:0000149~SNARE binding,GO:0005484~SNAP receptor activity,GO:0044877~macromolecular complex binding,	IPR000727:Target SNARE coiled-coil domain,IPR010989:t-SNARE,	dme04130:SNARE interactions in vesicular transport,dme04140:Autophagy - animal,		SM00397:t_SNARE,		KW-0472~Membrane,	KW-0812~Transmembrane,KW-1133~Transmembrane helix,				DOMAIN:T-SNARE coiled-coil homology,REGION:Disordered,TRANSMEM:Helical,
FBgn0031304	TBC1 domain family member 23(TBC1D23)		GO:0032388~positive regulation of intracellular transport,GO:0042147~retrograde transport, endosome to Golgi,GO:0043087~regulation of GTPase activity,GO:0099041~vesicle tethering to Golgi,	GO:0005802~trans-Golgi network,GO:0005829~cytosol,GO:0055037~recycling endosome,	GO:0005096~GTPase activator activity,	IPR000195:Rab-GTPase-TBC domain,IPR001763:Rhodanese-like domain,			SM00164:TBC,		KW-0333~Golgi apparatus,			KW-0217~Developmental protein,KW-9996~Developmental protein,		DOMAIN:Rab-GAP TBC,DOMAIN:Rhodanese,
FBgn0037074	TBC1 domain family member 8/9(Tbc1d8-9)		GO:0006886~intracellular protein transport,GO:0043087~regulation of GTPase activity,GO:0090630~activation of GTPase activity,		GO:0005096~GTPase activator activity,GO:0005509~calcium ion binding,	IPR000195:Rab-GTPase-TBC domain,IPR002048:EF-hand domain,IPR004182:GRAM,IPR011993:Pleckstrin homology-like domain,			SM00164:TBC,SM00568:GRAM,							COMPBIAS:Polar residues,DOMAIN:EF-hand,DOMAIN:Rab-GAP TBC,REGION:Disordered,
FBgn0010280	TBP-associated factor 4(Taf4)		GO:0006351~transcription, DNA-templated,GO:0006352~DNA-templated transcription, initiation,GO:0006366~transcription from RNA polymerase II promoter,GO:0006367~transcription initiation from RNA polymerase II promoter,	GO:0005634~nucleus,GO:0005669~transcription factor TFIID complex,	GO:0001092~TFIIA-class transcription factor binding,GO:0003677~DNA binding,GO:0008134~transcription factor binding,GO:0046982~protein heterodimerization activity,	IPR003894:TAFH/NHR1,IPR007900:Transcription initiation factor TFIID component TAF4,IPR009072:Histone-fold,	dme03022:Basal transcription factors,		SM00549:TAFH,	KW-0804~Transcription,KW-0805~Transcription regulation,	KW-0539~Nucleus,	KW-0175~Coiled coil,				COMPBIAS:Polar residues,DOMAIN:TAFH,REGION:Disordered,
FBgn0031030	Tao(Tao)		GO:0000165~MAPK cascade,GO:0001894~tissue homeostasis,GO:0006468~protein phosphorylation,GO:0006915~apoptotic process,GO:0007460~R8 cell fate commitment,GO:0016319~mushroom body development,GO:0030514~negative regulation of BMP signaling pathway,GO:0030707~ovarian follicle cell development,GO:0035094~response to nicotine,GO:0035332~positive regulation of hippo signaling,GO:0035556~intracellular s…	GO:0005737~cytoplasm,GO:0005819~spindle,GO:0005874~microtubule,GO:0005886~plasma membrane,GO:0005938~cell cortex,GO:0016020~membrane,GO:0030424~axon,GO:0043204~perikaryon,GO:0045178~basal part of cell,	GO:0004672~protein kinase activity,GO:0004674~protein serine/threonine kinase activity,GO:0004709~MAP kinase kinase kinase activity,GO:0004712~protein serine/threonine/tyrosine kinase activity,GO:0005515~protein binding,GO:0005524~ATP binding,	IPR000719:Protein kinase, catalytic domain,IPR011009:Protein kinase-like domain,IPR017441:Protein kinase, ATP binding site,			SM00220:S_TKc,		KW-0206~Cytoskeleton,KW-0472~Membrane,KW-0963~Cytoplasm,KW-0966~Cell projection,	KW-0175~Coiled coil,	KW-0067~ATP-binding,KW-0460~Magnesium,KW-0547~Nucleotide-binding,	KW-0418~Kinase,KW-0723~Serine/threonine-protein kinase,KW-0808~Transferase,		ACT_SITE:Proton acceptor,COMPBIAS:Polar residues,DOMAIN:Protein kinase,MUTAGEN:K->A: Induces the formation of microtubule-rich protrusions. Abolishes repression of Yki. Causes an isoform A-like cellular phenotype with development of filopodia-like structures.,REGION:Disordered,
FBgn0004449	Tenascin major(Ten-m)		GO:0001745~compound eye morphogenesis,GO:0001941~postsynaptic membrane organization,GO:0007155~cell adhesion,GO:0007274~neuromuscular synaptic transmission,GO:0008039~synaptic target recognition,GO:0008045~motor neuron axon guidance,GO:0016200~synaptic target attraction,GO:0022416~chaeta development,GO:0031122~cytoplasmic microtubule organization,GO:0034110~regulation of homotypic cell-cell adhes…	GO:0005737~cytoplasm,GO:0005886~plasma membrane,GO:0005887~integral component of plasma membrane,GO:0016021~integral component of membrane,GO:0031012~extracellular matrix,GO:0031594~neuromuscular junction,GO:0043005~neuron projection,GO:0043025~neuronal cell body,GO:0045211~postsynaptic membrane,	GO:0005515~protein binding,GO:0031005~filamin binding,GO:0042802~identical protein binding,GO:0042803~protein homodimerization activity,GO:0046982~protein heterodimerization activity,	IPR000742:Epidermal growth factor-like domain,IPR006530:YD repeat,IPR008969:Carboxypeptidase-like, regulatory domain,IPR011042:Six-bladed beta-propeller, TolB-like,IPR015943:WD40/YVTN repeat-like-containing domain,			SM00181:EGF,	KW-0130~Cell adhesion,KW-0524~Neurogenesis,	KW-0472~Membrane,KW-0628~Postsynaptic cell membrane,KW-0770~Synapse,KW-0771~Synaptosome,KW-0963~Cytoplasm,KW-1003~Cell membrane,	KW-0245~EGF-like domain,KW-0677~Repeat,KW-0812~Transmembrane,KW-1133~Transmembrane helix,		KW-0217~Developmental protein,KW-9996~Developmental protein,	KW-0325~Glycoprotein,KW-1015~Disulfide bond,	CARBOHYD:N-linked (GlcNAc...) asparagine,COMPBIAS:Basic and acidic residues,COMPBIAS:Polar residues,DOMAIN:EGF-like,DOMAIN:EGF-like 1,DOMAIN:EGF-like 2,DOMAIN:EGF-like 3,DOMAIN:EGF-like 4,REGION:Disordered,REPEAT:NHL 1,REPEAT:NHL 2,REPEAT:NHL 3,REPEAT:NHL 4,REPEAT:YD,TOPO_DOM:Cytoplasmic,TOPO_DOM:Extracellular,TRANSMEM:Helical,
FBgn0040334	Tetraspanin 3A(Tsp3A)		GO:0006886~intracellular protein transport,GO:0045747~positive regulation of Notch signaling pathway,	GO:0005887~integral component of plasma membrane,GO:0016020~membrane,GO:0016021~integral component of membrane,		IPR000301:Tetraspanin,IPR008952:Tetraspanin, EC2 domain,IPR018499:Tetraspanin/Peripherin,		PIRSF002419:tetraspanin,			KW-0472~Membrane,	KW-0812~Transmembrane,KW-1133~Transmembrane helix,				TRANSMEM:Helical,
FBgn0029508	Tetraspanin 42Ea(Tsp42Ea)			GO:0005887~integral component of plasma membrane,GO:0016020~membrane,GO:0016021~integral component of membrane,		IPR000301:Tetraspanin,IPR008952:Tetraspanin, EC2 domain,IPR018499:Tetraspanin/Peripherin,	dme04142:Lysosome,	PIRSF002419:tetraspanin,			KW-0472~Membrane,	KW-0812~Transmembrane,KW-1133~Transmembrane helix,				TRANSMEM:Helical,
FBgn0037848	Tetraspanin 86D(Tsp86D)		GO:0006886~intracellular protein transport,GO:0007399~nervous system development,GO:0045747~positive regulation of Notch signaling pathway,	GO:0005887~integral component of plasma membrane,GO:0016020~membrane,GO:0016021~integral component of membrane,		IPR000301:Tetraspanin,IPR008952:Tetraspanin, EC2 domain,IPR018499:Tetraspanin/Peripherin,IPR018503:Tetraspanin, conserved site,		PIRSF002419:tetraspanin,			KW-0472~Membrane,	KW-0812~Transmembrane,KW-1133~Transmembrane helix,				TRANSMEM:Helical,
FBgn0004924	Topoisomerase 1(Top1)		GO:0002168~instar larval development,GO:0006260~DNA replication,GO:0006265~DNA topological change,GO:0006338~chromatin remodeling,GO:0007059~chromosome segregation,GO:0007275~multicellular organism development,GO:0030261~chromosome condensation,GO:0045995~regulation of embryonic development,GO:0048477~oogenesis,	GO:0000791~euchromatin,GO:0005634~nucleus,GO:0005694~chromosome,GO:0005700~polytene chromosome,GO:0005703~polytene chromosome puff,GO:0005730~nucleolus,GO:0005737~cytoplasm,GO:0005829~cytosol,	GO:0003677~DNA binding,GO:0003916~DNA topoisomerase activity,GO:0003917~DNA topoisomerase type I activity,	IPR001631:DNA topoisomerase I,IPR008336:DNA topoisomerase I, DNA binding, eukaryotic-type,IPR011010:DNA breaking-rejoining enzyme, catalytic core,IPR013030:DNA topoisomerase I, DNA binding, mixed alpha/beta motif, eukaryotic-type,IPR013034:DNA topoisomerase I, domain 1,IPR013499:DNA topoisomerase I, eukaryotic-type,IPR013500:DNA topoisomerase I, catalytic core, eukaryotic-type,IPR014711:DNA topoi…			SM00435:TOPEUc,		KW-0539~Nucleus,KW-0963~Cytoplasm,	KW-0175~Coiled coil,		KW-0238~DNA-binding,KW-0413~Isomerase,KW-0799~Topoisomerase,	KW-0597~Phosphoprotein,	ACT_SITE:O-(3'-phospho-DNA)-tyrosine intermediate,COMPBIAS:Acidic residues,COMPBIAS:Basic and acidic residues,COMPBIAS:Basic residues,COMPBIAS:Polar residues,DOMAIN:DNA topoisomerase I eukaryotic-type,REGION:Disordered,REGION:Interaction with DNA,SITE:Interaction with DNA,
FBgn0028541	Transmembrane 9 superfamily protein member 4(TM9SF4)		GO:0006909~phagocytosis,GO:0035010~encapsulation of foreign target,GO:0050829~defense response to Gram-negative bacterium,GO:0061060~negative regulation of peptidoglycan recognition protein signaling pathway,GO:0072657~protein localization to membrane,GO:0072659~protein localization to plasma membrane,	GO:0005886~plasma membrane,GO:0012505~endomembrane system,GO:0016020~membrane,GO:0016021~integral component of membrane,GO:0031410~cytoplasmic vesicle,		IPR004240:Nonaspanin (TM9SF),					KW-0472~Membrane,	KW-0732~Signal,				TRANSMEM:Helical,
FBgn0052574	Tweedlealpha(Twdlalpha)		GO:0010171~body morphogenesis,GO:0040003~chitin-based cuticle development,	GO:0031012~extracellular matrix,	GO:0005214~structural constituent of chitin-based cuticle,	IPR004145:Domain of unknown function DUF243,			SM00690:DM5,			KW-0732~Signal,				DOMAIN:DUF243,
FBgn0050446	Tyrosine decarboxylase 2(Tdc2)		GO:0006520~cellular amino acid metabolic process,GO:0007626~locomotory behavior,GO:0018991~oviposition,GO:0019752~carboxylic acid metabolic process,GO:0045475~locomotor rhythm,GO:0048148~behavioral response to cocaine,	GO:0005737~cytoplasm,	GO:0003824~catalytic activity,GO:0004837~tyrosine decarboxylase activity,GO:0016830~carbon-carbon lyase activity,GO:0016831~carboxy-lyase activity,GO:0030170~pyridoxal phosphate binding,	IPR002129:Pyridoxal phosphate-dependent decarboxylase,IPR010977:Aromatic-L-amino-acid decarboxylase,IPR015421:Pyridoxal phosphate-dependent transferase, major region, subdomain 1,IPR015422:Pyridoxal phosphate-dependent transferase, major region, subdomain 2,IPR015424:Pyridoxal phosphate-dependent transferase,IPR021115:Pyridoxal-phosphate binding site,	dme00350:Tyrosine metabolism,dme01100:Metabolic pathways,							KW-0456~Lyase,		COMPBIAS:Polar residues,REGION:Disordered,
FBgn0086674	Tyrosylprotein sulfotransferase(Tpst)		GO:0006478~peptidyl-tyrosine sulfation,GO:0009306~protein secretion,	GO:0000139~Golgi membrane,GO:0005794~Golgi apparatus,GO:0016021~integral component of membrane,	GO:0008146~sulfotransferase activity,GO:0008476~protein-tyrosine sulfotransferase activity,	IPR026634:Protein-tyrosine sulfotransferase,IPR027417:P-loop containing nucleoside triphosphate hydrolase,					KW-0333~Golgi apparatus,KW-0472~Membrane,	KW-0735~Signal-anchor,KW-0812~Transmembrane,KW-1133~Transmembrane helix,		KW-0808~Transferase,	KW-0325~Glycoprotein,KW-1015~Disulfide bond,	ACT_SITE:Proton donor/acceptor,CARBOHYD:N-linked (GlcNAc...) asparagine,COMPBIAS:Basic and acidic residues,COMPBIAS:Polar residues,REGION:Disordered,REGION:Interaction with peptide substrate,SITE:Transition state stabilizer,TOPO_DOM:Cytoplasmic,TOPO_DOM:Lumenal,TRANSMEM:Helical,TRANSMEM:Helical; Signal-anchor for type II membrane protein,
FBgn0004436	Ubiquitin conjugating enzyme 6(Ubc6)		GO:0000209~protein polyubiquitination,GO:0000422~mitophagy,GO:0006281~DNA repair,GO:0006511~ubiquitin-dependent protein catabolic process,GO:0007098~centrosome cycle,GO:0007507~heart development,GO:0016574~histone ubiquitination,GO:0031452~negative regulation of heterochromatin assembly,GO:0032436~positive regulation of proteasomal ubiquitin-dependent protein catabolic process,GO:0032456~endocyti…	GO:0005634~nucleus,GO:0005737~cytoplasm,GO:0033503~HULC complex,	GO:0002039~p53 binding,GO:0004842~ubiquitin-protein transferase activity,GO:0005524~ATP binding,GO:0016740~transferase activity,GO:0019904~protein domain specific binding,GO:0061631~ubiquitin conjugating enzyme activity,	IPR000608:Ubiquitin-conjugating enzyme, E2,IPR016135:Ubiquitin-conjugating enzyme/RWD-like,IPR023313:Ubiquitin-conjugating enzyme, active site,	dme04120:Ubiquitin mediated proteolysis,			KW-0227~DNA damage,KW-0234~DNA repair,KW-0833~Ubl conjugation pathway,	KW-0539~Nucleus,		KW-0067~ATP-binding,KW-0547~Nucleotide-binding,	KW-0808~Transferase,		ACT_SITE:Glycyl thioester intermediate,DOMAIN:UBC core,
FBgn0029996	Ubiquitin conjugating enzyme E2H(UbcE2H)		GO:0000209~protein polyubiquitination,GO:0006511~ubiquitin-dependent protein catabolic process,GO:0032436~positive regulation of proteasomal ubiquitin-dependent protein catabolic process,	GO:0005634~nucleus,GO:0034657~GID complex,	GO:0004842~ubiquitin-protein transferase activity,GO:0005524~ATP binding,GO:0061631~ubiquitin conjugating enzyme activity,	IPR000608:Ubiquitin-conjugating enzyme, E2,IPR016135:Ubiquitin-conjugating enzyme/RWD-like,IPR023313:Ubiquitin-conjugating enzyme, active site,	dme04120:Ubiquitin mediated proteolysis,						KW-0067~ATP-binding,KW-0547~Nucleotide-binding,	KW-0808~Transferase,		ACT_SITE:Glycyl thioester intermediate,COMPBIAS:Basic and acidic residues,DOMAIN:UBC core,REGION:Disordered,
FBgn0005671	Vacuolar H[+]-ATPase 55kD subunit(Vha55)		GO:0007035~vacuolar acidification,GO:0046034~ATP metabolic process,GO:1902600~hydrogen ion transmembrane transport,	GO:0000221~vacuolar proton-transporting V-type ATPase, V1 domain,GO:0005769~early endosome,GO:0005829~cytosol,GO:0005886~plasma membrane,GO:0005903~brush border,GO:0033180~proton-transporting V-type ATPase, V1 domain,GO:0033181~plasma membrane proton-transporting V-type ATPase complex,GO:0048471~perinuclear region of cytoplasm,	GO:0005524~ATP binding,GO:0016787~hydrolase activity,GO:0046961~proton-transporting ATPase activity, rotational mechanism,	IPR000194:ATPase, F1/V1/A1 complex, alpha/beta subunit, nucleotide-binding domain,IPR004100:ATPase, alpha/beta subunit, N-terminal,IPR005723:ATPase, V1 complex, subunit B,IPR020003:ATPase, alpha/beta subunit, nucleotide-binding domain, active site,IPR022879:V-type ATP synthase regulatory subunit B/beta,IPR027417:P-loop containing nucleoside triphosphate hydrolase,	dme00190:Oxidative phosphorylation,dme01100:Metabolic pathways,dme04145:Phagosome,dme04150:mTOR signaling pathway,			KW-0375~Hydrogen ion transport,KW-0406~Ion transport,KW-0813~Transport,			KW-0067~ATP-binding,KW-0547~Nucleotide-binding,			DOMAIN:ATPase F1/V1/A1 complex alpha/beta subunit N-terminal,DOMAIN:ATPase F1/V1/A1 complex alpha/beta subunit nucleotide-binding,
FBgn0030323	Valette(Vlet)					IPR017920:COMM domain,										COMPBIAS:Polar residues,DOMAIN:COMM,REGION:Disordered,
FBgn0004397	Vinculin(Vinc)		GO:0007155~cell adhesion,	GO:0005737~cytoplasm,GO:0005856~cytoskeleton,GO:0005886~plasma membrane,GO:0005912~adherens junction,GO:0005925~focal adhesion,GO:0015629~actin cytoskeleton,GO:0044291~cell-cell contact zone,GO:0098592~cytoplasmic side of apical plasma membrane,	GO:0003779~actin binding,GO:0005198~structural molecule activity,GO:0008013~beta-catenin binding,GO:0045294~alpha-catenin binding,GO:0051015~actin filament binding,	IPR000633:Vinculin, conserved site,IPR006077:Vinculin/alpha-catenin,IPR017997:Vinculin,				KW-0130~Cell adhesion,	KW-0206~Cytoskeleton,KW-0472~Membrane,KW-0963~Cytoplasm,KW-0965~Cell junction,KW-1003~Cell membrane,	KW-0677~Repeat,		KW-0009~Actin-binding,	KW-0597~Phosphoprotein,	COMPBIAS:Pro residues,REGION:2 X repeats,REGION:Disordered,REPEAT:1,REPEAT:2,
FBgn0030183	Yippee-like(Ypel)		GO:0050807~regulation of synapse organization,		GO:0046872~metal ion binding,	IPR004910:Yippee-like protein,							KW-0479~Metal-binding,KW-0862~Zinc,			DOMAIN:Yippee,
FBgn0264442	abrupt(ab)		GO:0000122~negative regulation of transcription from RNA polymerase II promoter,GO:0006355~regulation of transcription, DNA-templated,GO:0006357~regulation of transcription from RNA polymerase II promoter,GO:0007298~border follicle cell migration,GO:0007423~sensory organ development,GO:0008039~synaptic target recognition,GO:0016198~axon choice point recognition,GO:0016203~muscle attachment,GO:001…	GO:0005634~nucleus,	GO:0003677~DNA binding,GO:0003700~transcription factor activity, sequence-specific DNA binding,GO:0046872~metal ion binding,	IPR000210:BTB/POZ-like,IPR011333:BTB/POZ fold,IPR013087:Zinc finger C2H2-type/integrase DNA-binding domain,			SM00225:BTB,SM00355:ZnF_C2H2,	KW-0804~Transcription,KW-0805~Transcription regulation,	KW-0539~Nucleus,	KW-0677~Repeat,KW-0863~Zinc-finger,	KW-0479~Metal-binding,KW-0862~Zinc,	KW-0217~Developmental protein,KW-0238~DNA-binding,KW-9996~Developmental protein,	KW-0597~Phosphoprotein,	COMPBIAS:Basic and acidic residues,COMPBIAS:Basic residues,COMPBIAS:Polar residues,DOMAIN:BTB,DOMAIN:C2H2-type,MUTAGEN:R->C: In allele AB-CLU2; lethal.,REGION:Disordered,ZN_FING:C2H2-type 1,ZN_FING:C2H2-type 2,
FBgn0052423	alan shepard(shep)		GO:0007552~metamorphosis,GO:0008050~female courtship behavior,GO:0008344~adult locomotory behavior,GO:0009629~response to gravity,GO:0016322~neuron remodeling,GO:0034976~response to endoplasmic reticulum stress,GO:0042332~gravitaxis,	GO:0005634~nucleus,GO:0005829~cytosol,GO:1990904~ribonucleoprotein complex,	GO:0003676~nucleic acid binding,GO:0003723~RNA binding,GO:0003729~mRNA binding,GO:0003730~mRNA 3'-UTR binding,GO:0008143~poly(A) binding,GO:0008266~poly(U) RNA binding,	IPR000504:RNA recognition motif domain,IPR002343:Paraneoplastic encephalomyelitis antigen,IPR012677:Nucleotide-binding, alpha-beta plait,			SM00360:RRM,			KW-0677~Repeat,		KW-0694~RNA-binding,	KW-0597~Phosphoprotein,	COMPBIAS:Polar residues,COMPBIAS:Pro residues,DOMAIN:RRM 1,DOMAIN:RRM 2,REGION:Disordered,
FBgn0026616	alpha-Mannosidase class II b(alpha-Man-IIb)		GO:0005975~carbohydrate metabolic process,GO:0006013~mannose metabolic process,GO:0006491~N-glycan processing,GO:0006517~protein deglycosylation,GO:0016063~rhodopsin biosynthetic process,GO:0035010~encapsulation of foreign target,	GO:0000139~Golgi membrane,GO:0012505~endomembrane system,GO:0016021~integral component of membrane,	GO:0003824~catalytic activity,GO:0004559~alpha-mannosidase activity,GO:0004571~mannosyl-oligosaccharide 1,2-alpha-mannosidase activity,GO:0030246~carbohydrate binding,GO:0046872~metal ion binding,GO:0052767~mannosyl-oligosaccharide 1,6-alpha-mannosidase activity,	IPR000602:Glycoside hydrolase family 38, N-terminal domain,IPR011013:Galactose mutarotase-like domain,IPR011330:Glycoside hydrolase/deacetylase, beta/alpha-barrel,IPR011682:Glycosyl hydrolase family 38, C-terminal,IPR013780:Glycosyl hydrolase, family 13, all-beta,IPR015341:Glycoside hydrolase, family 38, central domain,IPR027291:Glycoside hydrolase 38/57, N-terminal domain,	dme00511:Other glycan degradation,		SM00872:SM00872,		KW-0472~Membrane,	KW-0812~Transmembrane,KW-1133~Transmembrane helix,	KW-0862~Zinc,	KW-0326~Glycosidase,KW-0378~Hydrolase,		DOMAIN:Glycoside hydrolase family 38 central,REGION:Disordered,TRANSMEM:Helical,
FBgn0036741	anchor(anchor)		GO:0008586~imaginal disc-derived wing vein morphogenesis,GO:0030514~negative regulation of BMP signaling pathway,GO:0035556~intracellular signal transduction,GO:0055085~transmembrane transport,	GO:0016020~membrane,GO:0016021~integral component of membrane,		IPR000591:DEP domain,IPR004776:Auxin efflux carrier,			SM00049:DEP,		KW-0472~Membrane,	KW-0812~Transmembrane,KW-1133~Transmembrane helix,				COMPBIAS:Polar residues,DOMAIN:DEP,REGION:Disordered,TRANSMEM:Helical,
FBgn0000097	anterior open(aop)		GO:0000122~negative regulation of transcription from RNA polymerase II promoter,GO:0001709~cell fate determination,GO:0006355~regulation of transcription, DNA-templated,GO:0006357~regulation of transcription from RNA polymerase II promoter,GO:0006897~endocytosis,GO:0007173~epidermal growth factor receptor signaling pathway,GO:0007298~border follicle cell migration,GO:0007391~dorsal closure,GO:000…	GO:0005634~nucleus,GO:0005654~nucleoplasm,GO:0005829~cytosol,	GO:0000977~RNA polymerase II regulatory region sequence-specific DNA binding,GO:0000978~RNA polymerase II core promoter proximal region sequence-specific DNA binding,GO:0000981~RNA polymerase II transcription factor activity, sequence-specific DNA binding,GO:0001227~transcriptional repressor activity, RNA polymerase II transcription regulatory region sequence-specific binding,GO:0003677~DNA bindi…	IPR000418:Ets domain,IPR003118:Pointed domain,IPR013761:Sterile alpha motif/pointed domain,	dme04013:MAPK signaling pathway - fly,dme04320:Dorso-ventral axis formation,		SM00251:SAM_PNT,SM00413:ETS,	KW-0804~Transcription,KW-0805~Transcription regulation,	KW-0539~Nucleus,			KW-0217~Developmental protein,KW-0238~DNA-binding,KW-0678~Repressor,KW-9996~Developmental protein,	KW-0597~Phosphoprotein,	COMPBIAS:Polar residues,COMPBIAS:Pro residues,DNA_BIND:ETS,DOMAIN:ETS,DOMAIN:PNT,REGION:Disordered,
FBgn0260941	approximated(app)		GO:0001737~establishment of imaginal disc-derived wing hair orientation,GO:0006612~protein targeting to membrane,GO:0007389~pattern specification process,GO:0018230~peptidyl-L-cysteine S-palmitoylation,GO:0018345~protein palmitoylation,GO:0048104~establishment of body hair or bristle planar orientation,	GO:0005783~endoplasmic reticulum,GO:0005789~endoplasmic reticulum membrane,GO:0005794~Golgi apparatus,GO:0016021~integral component of membrane,GO:0016324~apical plasma membrane,GO:0045179~apical cortex,	GO:0016409~palmitoyltransferase activity,GO:0019706~protein-cysteine S-palmitoyltransferase activity,	IPR001594:Zinc finger, DHHC-type, palmitoyltransferase,	dme04391:Hippo signaling pathway - fly,				KW-0256~Endoplasmic reticulum,KW-0472~Membrane,KW-1003~Cell membrane,	KW-0812~Transmembrane,KW-1133~Transmembrane helix,		KW-0012~Acyltransferase,KW-0808~Transferase,	KW-0449~Lipoprotein,KW-0564~Palmitate,	ACT_SITE:S-palmitoyl cysteine intermediate,COMPBIAS:Polar residues,DOMAIN:DHHC,DOMAIN:Palmitoyltransferase DHHC,REGION:Disordered,TRANSMEM:Helical,
FBgn0038881	argus(aus)			GO:0016020~membrane,GO:0016021~integral component of membrane,												COMPBIAS:Polar residues,REGION:Disordered,
FBgn0025186	ariadne 2(ari-2)		GO:0000209~protein polyubiquitination,GO:0006511~ubiquitin-dependent protein catabolic process,GO:0016567~protein ubiquitination,GO:0032436~positive regulation of proteasomal ubiquitin-dependent protein catabolic process,	GO:0000151~ubiquitin ligase complex,GO:0005634~nucleus,GO:0005737~cytoplasm,	GO:0004842~ubiquitin-protein transferase activity,GO:0008270~zinc ion binding,GO:0031624~ubiquitin conjugating enzyme binding,GO:0046872~metal ion binding,GO:0061630~ubiquitin protein ligase activity,	IPR001841:Zinc finger, RING-type,IPR002867:Zinc finger, C6HC-type,IPR013083:Zinc finger, RING/FYVE/PHD-type,IPR017907:Zinc finger, RING-type, conserved site,			SM00647:IBR,	KW-0833~Ubl conjugation pathway,	KW-0539~Nucleus,	KW-0175~Coiled coil,KW-0677~Repeat,KW-0863~Zinc-finger,	KW-0479~Metal-binding,KW-0862~Zinc,	KW-0808~Transferase,		DOMAIN:RING-type,REGION:Disordered,REGION:TRIAD supradomain,ZN_FING:IBR-type,ZN_FING:RING-type 1,ZN_FING:RING-type 2; atypical,
FBgn0259791	aurora borealis(bora)		GO:0007049~cell cycle,GO:0007088~regulation of mitotic nuclear division,GO:0032147~activation of protein kinase activity,GO:0045167~asymmetric protein localization involved in cell fate determination,GO:0051301~cell division,GO:0060236~regulation of mitotic spindle organization,	GO:0005634~nucleus,GO:0005737~cytoplasm,	GO:0005515~protein binding,GO:0019901~protein kinase binding,	IPR023252:Aurora borealis protein,				KW-0131~Cell cycle,KW-0132~Cell division,KW-0498~Mitosis,	KW-0539~Nucleus,KW-0963~Cytoplasm,				KW-0597~Phosphoprotein,	COMPBIAS:Acidic residues,COMPBIAS:Polar residues,REGION:Disordered,
FBgn0000244	blistery(by)		GO:0007475~apposition of dorsal and ventral imaginal disc-derived wing surfaces,GO:0007476~imaginal disc-derived wing morphogenesis,GO:0009653~anatomical structure morphogenesis,GO:0033634~positive regulation of cell-cell adhesion mediated by integrin,GO:0048468~cell development,GO:0051179~localization,	GO:0005925~focal adhesion,	GO:0001784~phosphotyrosine binding,GO:0051015~actin filament binding,	IPR000980:SH2 domain,IPR006020:Phosphotyrosine interaction domain,IPR011993:Pleckstrin homology-like domain,IPR013625:Tensin phosphotyrosine-binding domain,			SM00252:SH2,SM00462:PTB,					KW-0378~Hydrolase,KW-0904~Protein phosphatase,		COMPBIAS:Polar residues,DOMAIN:SH2,REGION:Disordered,
FBgn0043362	blue cheese(bchs)		GO:0000045~autophagosome assembly,GO:0001578~microtubule bundle formation,GO:0007420~brain development,GO:0022416~chaeta development,GO:0031396~regulation of protein ubiquitination,GO:0032418~lysosome localization,GO:0046622~positive regulation of organ growth,GO:0048666~neuron development,GO:0048749~compound eye development,GO:0050807~regulation of synapse organization,GO:0097156~fasciculation o…	GO:0005737~cytoplasm,GO:0005764~lysosome,GO:0031594~neuromuscular junction,GO:0048786~presynaptic active zone,	GO:0046872~metal ion binding,	IPR000306:Zinc finger, FYVE-type,IPR000409:BEACH domain,IPR001680:WD40 repeat,IPR011011:Zinc finger, FYVE/PHD-type,IPR011993:Pleckstrin homology-like domain,IPR013083:Zinc finger, RING/FYVE/PHD-type,IPR015943:WD40/YVTN repeat-like-containing domain,IPR016024:Armadillo-type fold,IPR017455:Zinc finger, FYVE-related,IPR019775:WD40 repeat, conserved site,IPR023362:PH-BEACH domain,			SM00064:FYVE,SM00320:WD40,SM01026:SM01026,			KW-0677~Repeat,	KW-0479~Metal-binding,KW-0862~Zinc,			COMPBIAS:Acidic residues,COMPBIAS:Basic and acidic residues,COMPBIAS:Polar residues,DOMAIN:BEACH,DOMAIN:BEACH-type PH,DOMAIN:FYVE-type,REGION:Disordered,REPEAT:WD,
FBgn0011206	boule(bol)		GO:0006417~regulation of translation,GO:0007283~spermatogenesis,GO:0008315~meiotic G2/MI transition,GO:0030154~cell differentiation,GO:0045924~regulation of female receptivity,GO:0045948~positive regulation of translational initiation,GO:0048137~spermatocyte division,GO:0070935~3'-UTR-mediated mRNA stabilization,	GO:0005634~nucleus,GO:0005737~cytoplasm,GO:0043204~perikaryon,	GO:0003676~nucleic acid binding,GO:0003723~RNA binding,GO:0003729~mRNA binding,GO:0003730~mRNA 3'-UTR binding,GO:0008494~translation activator activity,	IPR000504:RNA recognition motif domain,IPR012677:Nucleotide-binding, alpha-beta plait,			SM00360:RRM,	KW-0221~Differentiation,KW-0744~Spermatogenesis,KW-0810~Translation regulation,	KW-0539~Nucleus,KW-0963~Cytoplasm,			KW-0010~Activator,KW-0217~Developmental protein,KW-0694~RNA-binding,KW-9996~Developmental protein,		COMPBIAS:Polar residues,DOMAIN:DAZ,DOMAIN:RRM,REGION:Disordered,
FBgn0027535	brother of tout-velu(botv)		GO:0006024~glycosaminoglycan biosynthetic process,GO:0006044~N-acetylglucosamine metabolic process,GO:0006486~protein glycosylation,GO:0015012~heparan sulfate proteoglycan biosynthetic process,GO:0015014~heparan sulfate proteoglycan biosynthetic process, polysaccharide chain biosynthetic process,GO:0016055~Wnt signaling pathway,GO:0030201~heparan sulfate proteoglycan metabolic process,GO:0030210~…	GO:0000139~Golgi membrane,GO:0005783~endoplasmic reticulum,GO:0005789~endoplasmic reticulum membrane,GO:0005794~Golgi apparatus,GO:0016020~membrane,GO:0016021~integral component of membrane,	GO:0001888~glucuronyl-galactosyl-proteoglycan 4-alpha-N-acetylglucosaminyltransferase activity,GO:0008375~acetylglucosaminyltransferase activity,GO:0016757~transferase activity, transferring glycosyl groups,GO:0046872~metal ion binding,	IPR004263:Exostosin-like,IPR015338:EXTL2, alpha-1,4-N-acetylhexosaminyltransferase,	dme00534:Glycosaminoglycan biosynthesis - heparan sulfate / heparin,dme01100:Metabolic pathways,			KW-0879~Wnt signaling pathway,	KW-0256~Endoplasmic reticulum,KW-0333~Golgi apparatus,KW-0472~Membrane,	KW-0735~Signal-anchor,KW-0812~Transmembrane,KW-1133~Transmembrane helix,	KW-0464~Manganese,KW-0479~Metal-binding,	KW-0217~Developmental protein,KW-0328~Glycosyltransferase,KW-0808~Transferase,KW-9996~Developmental protein,	KW-0325~Glycoprotein,KW-1015~Disulfide bond,	CARBOHYD:N-linked (GlcNAc...) asparagine,MUTAGEN:G->D: In botv514; induces defects in wing patterning due to impaired movement of morphogens.,MUTAGEN:G->D: In botv8; induces defects in wing patterning due to impaired movement of morphogens.,MUTAGEN:P->L: In botv510; induces defects in wing patterning due to impaired movement of morphogens.,REGION:Disordered,TOPO_DOM:Cytoplasmic,TOPO_DOM:Lumenal,T…
FBgn0264001	bruno 3(bru3)		GO:0000381~regulation of alternative mRNA splicing, via spliceosome,GO:0006376~mRNA splice site selection,GO:0017148~negative regulation of translation,	GO:0005634~nucleus,GO:0005737~cytoplasm,GO:0032991~macromolecular complex,GO:1990904~ribonucleoprotein complex,	GO:0003676~nucleic acid binding,GO:0003723~RNA binding,GO:0003729~mRNA binding,GO:0042803~protein homodimerization activity,	IPR000504:RNA recognition motif domain,IPR012677:Nucleotide-binding, alpha-beta plait,			SM00360:RRM,							COMPBIAS:Polar residues,DOMAIN:RRM,REGION:Disordered,
FBgn0263111	cacophony(cac)		GO:0002027~regulation of heart rate,GO:0006811~ion transport,GO:0006816~calcium ion transport,GO:0006887~exocytosis,GO:0006914~autophagy,GO:0007268~chemical synaptic transmission,GO:0007269~neurotransmitter secretion,GO:0007602~phototransduction,GO:0007619~courtship behavior,GO:0007632~visual behavior,GO:0008344~adult locomotory behavior,GO:0010524~positive regulation of calcium ion transport int…	GO:0005891~voltage-gated calcium channel complex,GO:0016020~membrane,GO:0016323~basolateral plasma membrane,GO:0016324~apical plasma membrane,GO:0031594~neuromuscular junction,GO:0048786~presynaptic active zone,	GO:0005216~ion channel activity,GO:0005245~voltage-gated calcium channel activity,GO:0005509~calcium ion binding,GO:0008331~high voltage-gated calcium channel activity,GO:0008332~low voltage-gated calcium channel activity,	IPR002048:EF-hand domain,IPR002077:Voltage-dependent calcium channel, alpha-1 subunit,IPR005446:Voltage-dependent calcium channel, L-type, alpha-1 subunit,IPR005449:Voltage-dependent calcium channel, R-type, alpha-1 subunit,IPR005821:Ion transport domain,IPR014873:Voltage-dependent calcium channel, alpha-1 subunit, IQ domain,IPR027359:Voltage-dependent potassium channel, four helix bundle domain,			SM01062:SM01062,	KW-0109~Calcium transport,KW-0406~Ion transport,KW-0813~Transport,	KW-0472~Membrane,	KW-0677~Repeat,KW-0812~Transmembrane,KW-1133~Transmembrane helix,	KW-0106~Calcium,KW-0479~Metal-binding,	KW-0107~Calcium channel,KW-0217~Developmental protein,KW-0407~Ion channel,KW-0851~Voltage-gated channel,KW-9996~Developmental protein,	KW-0325~Glycoprotein,KW-0597~Phosphoprotein,	CARBOHYD:N-linked (GlcNAc...) asparagine,COMPBIAS:Basic and acidic residues,COMPBIAS:Polar residues,DOMAIN:EF-hand,DOMAIN:Ion transport,MUTAGEN:R->P: Homolog of P-1673 variant in human. Does not rescue cac-F and cac-J lethal phenotypes. Highly increases amplitude on the synaptic transmission. Induces severe neurodegeneration in both photoreceptor cell bodies and terminals.,MUTAGEN:R->Q: Homolog o…
FBgn0262582	capicua(cic)		GO:0000122~negative regulation of transcription from RNA polymerase II promoter,GO:0006355~regulation of transcription, DNA-templated,GO:0006357~regulation of transcription from RNA polymerase II promoter,GO:0007173~epidermal growth factor receptor signaling pathway,GO:0007313~maternal specification of dorsal/ventral axis, oocyte, soma encoded,GO:0007362~terminal region determination,GO:0007474~i…	GO:0005634~nucleus,GO:0005829~cytosol,	GO:0000977~RNA polymerase II regulatory region sequence-specific DNA binding,GO:0000981~RNA polymerase II transcription factor activity, sequence-specific DNA binding,GO:0001227~transcriptional repressor activity, RNA polymerase II transcription regulatory region sequence-specific binding,GO:0003677~DNA binding,GO:0043565~sequence-specific DNA binding,	IPR009071:High mobility group (HMG) box domain,	dme04013:MAPK signaling pathway - fly,		SM00398:HMG,	KW-0804~Transcription,KW-0805~Transcription regulation,	KW-0539~Nucleus,			KW-0217~Developmental protein,KW-0238~DNA-binding,KW-0678~Repressor,KW-9996~Developmental protein,	KW-0597~Phosphoprotein,	COMPBIAS:Acidic residues,COMPBIAS:Basic and acidic residues,COMPBIAS:Polar residues,COMPBIAS:Pro residues,DNA_BIND:HMG box,DOMAIN:HMG box,REGION:Disordered,REGION:Interaction with gro,
FBgn0015919	caupolican(caup)		GO:0001745~compound eye morphogenesis,GO:0006355~regulation of transcription, DNA-templated,GO:0006357~regulation of transcription from RNA polymerase II promoter,GO:0007346~regulation of mitotic cell cycle,GO:0007474~imaginal disc-derived wing vein specification,GO:0030182~neuron differentiation,GO:0042693~muscle cell fate commitment,GO:0045317~equator specification,GO:0045926~negative regulatio…	GO:0005634~nucleus,	GO:0000978~RNA polymerase II core promoter proximal region sequence-specific DNA binding,GO:0000981~RNA polymerase II transcription factor activity, sequence-specific DNA binding,GO:0003677~DNA binding,GO:0003700~transcription factor activity, sequence-specific DNA binding,	IPR001356:Homeodomain,IPR003893:Iroquois-class homeodomain protein,IPR008422:Homeobox KN domain,IPR009057:Homeodomain-like,IPR017970:Homeobox, conserved site,			SM00389:HOX,SM00548:IRO,	KW-0804~Transcription,KW-0805~Transcription regulation,	KW-0539~Nucleus,	KW-0371~Homeobox,		KW-0010~Activator,KW-0217~Developmental protein,KW-0238~DNA-binding,KW-9996~Developmental protein,		COMPBIAS:Basic and acidic residues,COMPBIAS:Basic residues,COMPBIAS:Polar residues,DNA_BIND:Homeobox; TALE-type,REGION:Disordered,
FBgn0029092	ced-6(ced-6)		GO:0016319~mushroom body development,GO:0016322~neuron remodeling,GO:0043277~apoptotic cell clearance,GO:0051179~localization,	GO:0005737~cytoplasm,	GO:0005515~protein binding,	IPR006020:Phosphotyrosine interaction domain,IPR011993:Pleckstrin homology-like domain,			SM00462:PTB,	KW-0581~Phagocytosis,	KW-0963~Cytoplasm,	KW-0175~Coiled coil,		KW-0217~Developmental protein,KW-9996~Developmental protein,	KW-0597~Phosphoprotein,	COMPBIAS:Basic and acidic residues,COMPBIAS:Polar residues,DOMAIN:PID,REGION:Disordered,
FBgn0263995	couch potato(cpo)		GO:0007268~chemical synaptic transmission,GO:0022611~dormancy process,GO:0035206~regulation of hemocyte proliferation,	GO:0005634~nucleus,GO:0045202~synapse,	GO:0003676~nucleic acid binding,GO:0003723~RNA binding,GO:0003729~mRNA binding,	IPR000504:RNA recognition motif domain,IPR012677:Nucleotide-binding, alpha-beta plait,			SM00360:RRM,		KW-0539~Nucleus,	KW-0175~Coiled coil,KW-0677~Repeat,KW-0732~Signal,		KW-0217~Developmental protein,KW-0694~RNA-binding,KW-9996~Developmental protein,		COMPBIAS:Basic and acidic residues,COMPBIAS:Polar residues,DOMAIN:RRM,MOTIF:Nuclear localization signal,REGION:7 X 5 AA approximate repeats of P-V-S-V-P,REGION:Disordered,REPEAT:1,REPEAT:2,REPEAT:3,REPEAT:4,REPEAT:5,REPEAT:6,REPEAT:7,
FBgn0000317	crinkled(ck)		GO:0007015~actin filament organization,GO:0007423~sensory organ development,GO:0007469~antennal development,GO:0007605~sensory perception of sound,GO:0008407~chaeta morphogenesis,GO:0008586~imaginal disc-derived wing vein morphogenesis,GO:0009887~animal organ morphogenesis,GO:0030048~actin filament-based movement,GO:0030050~vesicle transport along actin filament,GO:0030182~neuron differentiation,…	GO:0005737~cytoplasm,GO:0005829~cytosol,GO:0005856~cytoskeleton,GO:0005902~microvillus,GO:0005938~cell cortex,GO:0015629~actin cytoskeleton,GO:0016459~myosin complex,GO:0031477~myosin VII complex,GO:0031982~vesicle,GO:0035182~female germline ring canal outer rim,GO:0045179~apical cortex,GO:0045180~basal cortex,GO:0070825~micropyle,GO:0071944~cell periphery,	GO:0000146~microfilament motor activity,GO:0003774~motor activity,GO:0003779~actin binding,GO:0005515~protein binding,GO:0005524~ATP binding,GO:0032027~myosin light chain binding,GO:0045296~cadherin binding,GO:0051015~actin filament binding,GO:0060002~plus-end directed microfilament motor activity,	IPR000048:IQ motif, EF-hand binding site,IPR000299:FERM domain,IPR000857:MyTH4 domain,IPR001452:Src homology-3 domain,IPR001609:Myosin head, motor domain,IPR011993:Pleckstrin homology-like domain,IPR014352:FERM/acyl-CoA-binding protein, 3-helical bundle,IPR019748:FERM central domain,IPR019749:Band 4.1 domain,IPR027417:P-loop containing nucleoside triphosphate hydrolase,	dme04814:Motor proteins,		SM00015:IQ,SM00139:MyTH4,SM00242:MYSc,SM00295:B41,SM00326:SH3,		KW-0963~Cytoplasm,KW-0966~Cell projection,	KW-0175~Coiled coil,KW-0677~Repeat,KW-0728~SH3 domain,	KW-0067~ATP-binding,KW-0547~Nucleotide-binding,	KW-0009~Actin-binding,KW-0413~Isomerase,KW-0505~Motor protein,KW-0518~Myosin,	KW-0597~Phosphoprotein,	DOMAIN:FERM,DOMAIN:FERM 1,DOMAIN:FERM 2,DOMAIN:IQ 1,DOMAIN:IQ 2,DOMAIN:IQ 3,DOMAIN:IQ 4,DOMAIN:MyTH4,DOMAIN:MyTH4 1,DOMAIN:MyTH4 2,DOMAIN:Myosin motor,DOMAIN:SH3,REGION:Actin-binding,
FBgn0020309	crooked legs(crol)		GO:0006357~regulation of transcription from RNA polymerase II promoter,GO:0007155~cell adhesion,GO:0007476~imaginal disc-derived wing morphogenesis,GO:0030178~negative regulation of Wnt signaling pathway,GO:0045892~negative regulation of transcription, DNA-templated,GO:0045931~positive regulation of mitotic cell cycle,	GO:0000792~heterochromatin,GO:0005634~nucleus,	GO:0000978~RNA polymerase II core promoter proximal region sequence-specific DNA binding,GO:0000981~RNA polymerase II transcription factor activity, sequence-specific DNA binding,	IPR013087:Zinc finger C2H2-type/integrase DNA-binding domain,			SM00355:ZnF_C2H2,			KW-0863~Zinc-finger,	KW-0479~Metal-binding,KW-0862~Zinc,			COMPBIAS:Polar residues,DOMAIN:C2H2-type,REGION:Disordered,
FBgn0004198	cut(ct)		GO:0000122~negative regulation of transcription from RNA polymerase II promoter,GO:0006355~regulation of transcription, DNA-templated,GO:0006357~regulation of transcription from RNA polymerase II promoter,GO:0007417~central nervous system development,GO:0007422~peripheral nervous system development,GO:0007424~open tracheal system development,GO:0007443~Malpighian tubule morphogenesis,GO:0007469~a…	GO:0005634~nucleus,	GO:0000976~transcription regulatory region sequence-specific DNA binding,GO:0000977~RNA polymerase II regulatory region sequence-specific DNA binding,GO:0000981~RNA polymerase II transcription factor activity, sequence-specific DNA binding,GO:0003677~DNA binding,	IPR001356:Homeodomain,IPR003350:Homeodomain protein CUT,IPR009057:Homeodomain-like,IPR010982:Lambda repressor-like, DNA-binding domain,IPR017970:Homeobox, conserved site,			SM00389:HOX,SM01109:SM01109,	KW-0804~Transcription,KW-0805~Transcription regulation,	KW-0539~Nucleus,	KW-0175~Coiled coil,KW-0371~Homeobox,KW-0677~Repeat,		KW-0217~Developmental protein,KW-0238~DNA-binding,KW-9996~Developmental protein,	KW-0597~Phosphoprotein,	COMPBIAS:Acidic residues,COMPBIAS:Basic and acidic residues,COMPBIAS:Basic residues,COMPBIAS:Polar residues,COMPBIAS:Pro residues,DNA_BIND:CUT 1,DNA_BIND:CUT 2,DNA_BIND:CUT 3,DNA_BIND:Homeobox,DOMAIN:CUT,DOMAIN:Homeobox,REGION:Disordered,
FBgn0005677	dachshund(dac)		GO:0006351~transcription, DNA-templated,GO:0006357~regulation of transcription from RNA polymerase II promoter,GO:0007411~axon guidance,GO:0007479~leg disc proximal/distal pattern formation,GO:0007483~genital disc morphogenesis,GO:0010629~negative regulation of gene expression,GO:0016319~mushroom body development,GO:0030182~neuron differentiation,GO:0035211~spermathecum morphogenesis,GO:0035215~g…	GO:0005634~nucleus,GO:0005667~transcription factor complex,	GO:0000978~RNA polymerase II core promoter proximal region sequence-specific DNA binding,GO:0000981~RNA polymerase II transcription factor activity, sequence-specific DNA binding,GO:0005515~protein binding,	IPR003380:Transforming protein Ski,IPR009061:DNA binding domain, putative,						KW-0175~Coiled coil,				COMPBIAS:Acidic residues,COMPBIAS:Basic and acidic residues,COMPBIAS:Polar residues,DOMAIN:SKI/SNO/DAC,REGION:Disordered,
FBgn0262636	datilografo(dati)		GO:0006357~regulation of transcription from RNA polymerase II promoter,GO:0008344~adult locomotory behavior,GO:0016319~mushroom body development,GO:0031175~neuron projection development,GO:0045925~positive regulation of female receptivity,GO:0048699~generation of neurons,	GO:0005634~nucleus,	GO:0000977~RNA polymerase II regulatory region sequence-specific DNA binding,GO:0000981~RNA polymerase II transcription factor activity, sequence-specific DNA binding,	IPR013087:Zinc finger C2H2-type/integrase DNA-binding domain,			SM00355:ZnF_C2H2,			KW-0863~Zinc-finger,	KW-0479~Metal-binding,KW-0862~Zinc,			COMPBIAS:Polar residues,DOMAIN:C2H2-type,REGION:Disordered,
FBgn0016794	daughter of sevenless(dos)		GO:0007165~signal transduction,GO:0007465~R7 cell fate commitment,GO:0008293~torso signaling pathway,GO:0008595~anterior/posterior axis specification, embryo,GO:0042461~photoreceptor cell development,GO:0045500~sevenless signaling pathway,GO:0046578~regulation of Ras protein signal transduction,	GO:0005737~cytoplasm,GO:0005886~plasma membrane,	GO:0005515~protein binding,GO:0035591~signaling adaptor activity,GO:0042169~SH2 domain binding,	IPR001849:Pleckstrin homology domain,IPR011993:Pleckstrin homology-like domain,	dme04013:MAPK signaling pathway - fly,		SM00233:PH,		KW-0472~Membrane,KW-0963~Cytoplasm,	KW-0175~Coiled coil,		KW-0217~Developmental protein,KW-9996~Developmental protein,	KW-0597~Phosphoprotein,	COMPBIAS:Basic and acidic residues,COMPBIAS:Polar residues,DOMAIN:PH,MUTAGEN:R->K: Impairs interaction with DRK.,MUTAGEN:W->A: Abolishes function in photoreceptor cell development.,MUTAGEN:Y->F: Abolishes function in photoreceptor cell development.,REGION:Disordered,REGION:Interaction with DRK 1,REGION:Interaction with DRK 2,
FBgn0037993	defective proboscis extension response 15(dpr15)		GO:0007606~sensory perception of chemical stimulus,GO:0050808~synapse organization,	GO:0032589~neuron projection membrane,		IPR003598:Immunoglobulin subtype 2,IPR003599:Immunoglobulin subtype,IPR007110:Immunoglobulin-like domain,IPR013106:Immunoglobulin V-set,IPR013783:Immunoglobulin-like fold,			SM00406:IGv,SM00408:IGc2,SM00409:IG,			KW-0732~Signal,				COMPBIAS:Polar residues,DOMAIN:Ig-like,REGION:Disordered,
FBgn0035170	defective proboscis extension response 20(dpr20)		GO:0007606~sensory perception of chemical stimulus,GO:0050808~synapse organization,	GO:0005886~plasma membrane,GO:0005887~integral component of plasma membrane,GO:0032589~neuron projection membrane,		IPR003598:Immunoglobulin subtype 2,IPR003599:Immunoglobulin subtype,IPR007110:Immunoglobulin-like domain,IPR013098:Immunoglobulin I-set,IPR013106:Immunoglobulin V-set,IPR013151:Immunoglobulin,IPR013783:Immunoglobulin-like fold,			SM00406:IGv,SM00408:IGc2,SM00409:IG,							COMPBIAS:Polar residues,DOMAIN:Ig-like,REGION:Disordered,
FBgn0000524	deltex(dx)		GO:0006897~endocytosis,GO:0007219~Notch signaling pathway,GO:0007220~Notch receptor processing,GO:0016567~protein ubiquitination,GO:0035220~wing disc development,GO:0045746~negative regulation of Notch signaling pathway,GO:0045747~positive regulation of Notch signaling pathway,GO:0045752~positive regulation of Toll signaling pathway,GO:0045807~positive regulation of endocytosis,	GO:0005634~nucleus,GO:0005654~nucleoplasm,GO:0005737~cytoplasm,GO:0005829~cytosol,	GO:0005112~Notch binding,GO:0008270~zinc ion binding,GO:0017124~SH3 domain binding,GO:0061630~ubiquitin protein ligase activity,	IPR001841:Zinc finger, RING-type,IPR004170:WWE domain,IPR013083:Zinc finger, RING/FYVE/PHD-type,IPR018123:WWE domain, subgroup,	dme04330:Notch signaling pathway,		SM00184:RING,SM00678:WWE,	KW-0833~Ubl conjugation pathway,KW-0914~Notch signaling pathway,	KW-0963~Cytoplasm,	KW-0677~Repeat,KW-0729~SH3-binding,KW-0863~Zinc-finger,	KW-0479~Metal-binding,KW-0862~Zinc,	KW-0808~Transferase,	KW-0597~Phosphoprotein,	COMPBIAS:Basic and acidic residues,COMPBIAS:Polar residues,COMPBIAS:Pro residues,DOMAIN:WWE 1,DOMAIN:WWE 2,MOTIF:SH3-binding,MUTAGEN:H->A: Loss of function. Abolishes homomultimerization; when associated with A-571.,MUTAGEN:H->A: Loss of function. Abolishes homomultimerization; when associated with A-574.,MUTAGEN:Missing: Dominant-negative mutant that inhibits Notch signaling.,REGION:Disordered,R…
FBgn0261934	dikar(dikar)		GO:0006355~regulation of transcription, DNA-templated,GO:0007616~long-term memory,	GO:0031213~RSF complex,		IPR001487:Bromodomain,			SM00297:BROMO,			KW-0103~Bromodomain,				COMPBIAS:Acidic residues,COMPBIAS:Basic and acidic residues,COMPBIAS:Basic residues,COMPBIAS:Polar residues,COMPBIAS:Pro residues,DOMAIN:Bromo,REGION:Disordered,
FBgn0285879	disco-related(disco-r)		GO:0001837~epithelial to mesenchymal transition,GO:0006355~regulation of transcription, DNA-templated,GO:0007472~wing disc morphogenesis,GO:0048526~imaginal disc-derived wing expansion,GO:0060232~delamination,	GO:0005634~nucleus,	GO:0003700~transcription factor activity, sequence-specific DNA binding,	IPR013087:Zinc finger C2H2-type/integrase DNA-binding domain,			SM00355:ZnF_C2H2,			KW-0863~Zinc-finger,	KW-0479~Metal-binding,KW-0862~Zinc,			COMPBIAS:Acidic residues,COMPBIAS:Basic and acidic residues,COMPBIAS:Basic residues,COMPBIAS:Polar residues,COMPBIAS:Pro residues,DOMAIN:C2H2-type,REGION:Disordered,
FBgn0015926	discontinuous actin hexagon(dah)		GO:0007268~chemical synaptic transmission,GO:0007349~cellularization,GO:0046716~muscle cell cellular homeostasis,GO:0050804~modulation of synaptic transmission,GO:0099536~synaptic signaling,	GO:0005886~plasma membrane,GO:0016010~dystrophin-associated glycoprotein complex,GO:0019898~extrinsic component of membrane,GO:0045202~synapse,	GO:0008270~zinc ion binding,	IPR000433:Zinc finger, ZZ-type,IPR011992:EF-hand-like domain,IPR015153:EF-hand domain, type 1,			SM00291:ZnF_ZZ,				KW-0479~Metal-binding,KW-0862~Zinc,			COMPBIAS:Polar residues,DOMAIN:ZZ-type,REGION:Disordered,
FBgn0039528	distracted(dsd)		GO:0008039~synaptic target recognition,GO:0009653~anatomical structure morphogenesis,GO:0009887~animal organ morphogenesis,GO:0009888~tissue development,GO:0030154~cell differentiation,GO:0071840~cellular component organization or biogenesis,	GO:0005794~Golgi apparatus,GO:0005886~plasma membrane,GO:0016021~integral component of membrane,GO:0044214~spanning component of plasma membrane,	GO:0031625~ubiquitin protein ligase binding,	IPR000742:Epidermal growth factor-like domain,IPR000859:CUB domain,IPR002049:EGF-like, laminin,IPR002165:Plexin,IPR015915:Kelch-type beta propeller,IPR016201:Plexin-like fold,			SM00042:CUB,SM00180:EGF_Lam,SM00181:EGF,SM00423:PSI,		KW-0472~Membrane,	KW-0245~EGF-like domain,KW-0424~Laminin EGF-like domain,KW-0732~Signal,KW-0812~Transmembrane,KW-0880~Kelch repeat,			KW-0325~Glycoprotein,KW-1015~Disulfide bond,	COMPBIAS:Basic and acidic residues,DOMAIN:CUB,DOMAIN:EGF-like,DOMAIN:Laminin EGF-like,REGION:Disordered,TRANSMEM:Helical,
FBgn0027594	draper(drpr)		GO:0006909~phagocytosis,GO:0006911~phagocytosis, engulfment,GO:0008345~larval locomotory behavior,GO:0009653~anatomical structure morphogenesis,GO:0016322~neuron remodeling,GO:0030154~cell differentiation,GO:0035071~salivary gland cell autophagic cell death,GO:0035212~cell competition in a multicellular organism,GO:0042742~defense response to bacterium,GO:0043277~apoptotic cell clearance,GO:00436…	GO:0001891~phagocytic cup,GO:0005737~cytoplasm,GO:0005886~plasma membrane,GO:0005938~cell cortex,GO:0016020~membrane,GO:0016021~integral component of membrane,GO:0030424~axon,GO:0031224~intrinsic component of membrane,GO:0045211~postsynaptic membrane,GO:0045335~phagocytic vesicle,GO:0098794~postsynapse,	GO:0001786~phosphatidylserine binding,GO:0005044~scavenger receptor activity,GO:0005515~protein binding,	IPR000742:Epidermal growth factor-like domain,IPR002049:EGF-like, laminin,IPR011489:EMI domain,IPR013032:EGF-like, conserved site,			SM00180:EGF_Lam,SM00181:EGF,	KW-0581~Phagocytosis,	KW-0472~Membrane,KW-0628~Postsynaptic cell membrane,KW-0770~Synapse,KW-0963~Cytoplasm,KW-0966~Cell projection,KW-0968~Cytoplasmic vesicle,KW-1003~Cell membrane,	KW-0245~EGF-like domain,KW-0677~Repeat,KW-0732~Signal,KW-0812~Transmembrane,KW-1133~Transmembrane helix,		KW-0675~Receptor,	KW-0325~Glycoprotein,KW-1015~Disulfide bond,	CARBOHYD:N-linked (GlcNAc...) asparagine,COMPBIAS:Basic and acidic residues,COMPBIAS:Polar residues,DOMAIN:EGF-like,DOMAIN:EGF-like 1,DOMAIN:EGF-like 10,DOMAIN:EGF-like 2,DOMAIN:EGF-like 3,DOMAIN:EGF-like 4,DOMAIN:EGF-like 5,DOMAIN:EGF-like 6,DOMAIN:EGF-like 7,DOMAIN:EGF-like 8,DOMAIN:EGF-like 9,DOMAIN:EMI,MUTAGEN:Y->F: Markedly reduced interaction with shark. In contrast to the wild-type, does n…
FBgn0024244	drumstick(drm)		GO:0000122~negative regulation of transcription from RNA polymerase II promoter,GO:0006357~regulation of transcription from RNA polymerase II promoter,GO:0007366~periodic partitioning by pair rule gene,GO:0007440~foregut morphogenesis,GO:0007442~hindgut morphogenesis,GO:0009880~embryonic pattern specification,GO:0016348~imaginal disc-derived leg joint morphogenesis,GO:0045892~negative regulation …	GO:0005634~nucleus,	GO:0000977~RNA polymerase II regulatory region sequence-specific DNA binding,GO:0000981~RNA polymerase II transcription factor activity, sequence-specific DNA binding,GO:0005515~protein binding,GO:0046872~metal ion binding,	IPR013087:Zinc finger C2H2-type/integrase DNA-binding domain,			SM00355:ZnF_C2H2,	KW-0804~Transcription,KW-0805~Transcription regulation,	KW-0539~Nucleus,	KW-0677~Repeat,KW-0863~Zinc-finger,	KW-0479~Metal-binding,KW-0862~Zinc,	KW-0217~Developmental protein,KW-0238~DNA-binding,KW-0562~Pair-rule protein,KW-9996~Developmental protein,		DOMAIN:C2H2-type,MUTAGEN:C->G: Reduces lin binding. No effect on lin-inhibiting activity.,MUTAGEN:E->K: In drm4; foregut proventriculus morphologically and functionally defective.,MUTAGEN:E->K: In drm5; foregut proventriculus morphologically and functionally defective.,MUTAGEN:R->C: In drm6; foregut proventriculus and hindgut morphologically and functionally defective. Abolishes lin binding. Abol…
FBgn0039411	dysfusion(dysf)		GO:0006355~regulation of transcription, DNA-templated,GO:0006357~regulation of transcription from RNA polymerase II promoter,GO:0007427~epithelial cell migration, open tracheal system,GO:0016348~imaginal disc-derived leg joint morphogenesis,GO:0035147~branch fusion, open tracheal system,GO:0045944~positive regulation of transcription from RNA polymerase II promoter,	GO:0005634~nucleus,GO:0032991~macromolecular complex,	GO:0000977~RNA polymerase II regulatory region sequence-specific DNA binding,GO:0000981~RNA polymerase II transcription factor activity, sequence-specific DNA binding,GO:0003700~transcription factor activity, sequence-specific DNA binding,GO:0043565~sequence-specific DNA binding,GO:0046982~protein heterodimerization activity,GO:0046983~protein dimerization activity,	IPR000014:PAS domain,IPR011598:Myc-type, basic helix-loop-helix (bHLH) domain,			SM00091:PAS,							COMPBIAS:Basic residues,COMPBIAS:Polar residues,COMPBIAS:Pro residues,DOMAIN:BHLH,DOMAIN:PAS,REGION:Disordered,
FBgn0031375	earmuff(erm)		GO:0006357~regulation of transcription from RNA polymerase II promoter,GO:0007406~negative regulation of neuroblast proliferation,GO:0007412~axon target recognition,GO:0010628~positive regulation of gene expression,GO:0010629~negative regulation of gene expression,GO:0019827~stem cell population maintenance,GO:0043697~cell dedifferentiation,GO:0045666~positive regulation of neuron differentiation…	GO:0005634~nucleus,GO:0043025~neuronal cell body,GO:0044295~axonal growth cone,	GO:0000976~transcription regulatory region sequence-specific DNA binding,GO:0000978~RNA polymerase II core promoter proximal region sequence-specific DNA binding,GO:0001228~transcriptional activator activity, RNA polymerase II transcription regulatory region sequence-specific binding,GO:0005515~protein binding,GO:0043565~sequence-specific DNA binding,GO:0046872~metal ion binding,	IPR013087:Zinc finger C2H2-type/integrase DNA-binding domain,			SM00355:ZnF_C2H2,	KW-0524~Neurogenesis,KW-0804~Transcription,KW-0805~Transcription regulation,	KW-0539~Nucleus,	KW-0677~Repeat,KW-0863~Zinc-finger,	KW-0479~Metal-binding,KW-0862~Zinc,	KW-0217~Developmental protein,KW-0678~Repressor,KW-9996~Developmental protein,		COMPBIAS:Basic and acidic residues,COMPBIAS:Polar residues,DOMAIN:C2H2-type,MUTAGEN:L->H: In Fez-1; Reduced protein stability resulting is abnormal expansion of Type II neuroblast lineage due to dedifferentiation of intermediate neuronal progenitors (INPs). In lamina L3 neurons, growth cones display defects in morphology and incorrect targeting to the proximal domain of the outer medulla. Reduced…
FBgn0000562	egalitarian(egl)		GO:0006139~nucleobase-containing compound metabolic process,GO:0007294~germarium-derived oocyte fate determination,GO:0007312~oocyte nucleus migration involved in oocyte dorsal/ventral axis specification,GO:0007436~larval salivary gland morphogenesis,GO:0008298~intracellular mRNA localization,GO:0016325~oocyte microtubule cytoskeleton organization,GO:0045450~bicoid mRNA localization,GO:0045451~po…		GO:0003676~nucleic acid binding,GO:0003729~mRNA binding,GO:0008408~3'-5' exonuclease activity,GO:0046872~metal ion binding,	IPR002562:3'-5' exonuclease domain,IPR012337:Ribonuclease H-like domain,			SM00474:35EXOc,				KW-0479~Metal-binding,			COMPBIAS:Polar residues,DOMAIN:3'-5' exonuclease,REGION:Disordered,
FBgn0260400	embryonic lethal abnormal vision(elav)		GO:0007281~germ cell development,GO:0007319~negative regulation of oskar mRNA translation,GO:0007399~nervous system development,GO:0007417~central nervous system development,GO:0009792~embryo development ending in birth or egg hatching,GO:0031441~negative regulation of mRNA 3'-end processing,	GO:0005634~nucleus,GO:0015030~Cajal body,GO:1990904~ribonucleoprotein complex,	GO:0000900~translation repressor activity, nucleic acid binding,GO:0003676~nucleic acid binding,GO:0003723~RNA binding,GO:0003729~mRNA binding,GO:0008266~poly(U) RNA binding,	IPR000504:RNA recognition motif domain,IPR002343:Paraneoplastic encephalomyelitis antigen,IPR006548:Splicing factor ELAV/HuD,IPR012677:Nucleotide-binding, alpha-beta plait,			SM00360:RRM,			KW-0175~Coiled coil,KW-0677~Repeat,		KW-0694~RNA-binding,		DOMAIN:RRM,DOMAIN:RRM 1,DOMAIN:RRM 2,DOMAIN:RRM 3,REGION:Disordered,
FBgn0000577	engrailed(en)		GO:0000122~negative regulation of transcription from RNA polymerase II promoter,GO:0006355~regulation of transcription, DNA-templated,GO:0006357~regulation of transcription from RNA polymerase II promoter,GO:0007367~segment polarity determination,GO:0007386~compartment pattern specification,GO:0007388~posterior compartment specification,GO:0007399~nervous system development,GO:0007400~neuroblast …	GO:0005634~nucleus,	GO:0000977~RNA polymerase II regulatory region sequence-specific DNA binding,GO:0000978~RNA polymerase II core promoter proximal region sequence-specific DNA binding,GO:0000981~RNA polymerase II transcription factor activity, sequence-specific DNA binding,GO:0001227~transcriptional repressor activity, RNA polymerase II transcription regulatory region sequence-specific binding,GO:0003677~DNA bindi…	IPR000047:Helix-turn-helix motif,IPR000747:Homeodomain engrailed,IPR001356:Homeodomain,IPR009057:Homeodomain-like,IPR017970:Homeobox, conserved site,IPR019549:Homeobox engrailed, C-terminal,IPR019737:Homeobox engrailed-type, conserved site,IPR020479:Homeodomain, metazoa,	dme04341:Hedgehog signaling pathway - fly,		SM00389:HOX,	KW-0804~Transcription,KW-0805~Transcription regulation,	KW-0539~Nucleus,	KW-0371~Homeobox,		KW-0217~Developmental protein,KW-0238~DNA-binding,KW-0678~Repressor,KW-0709~Segmentation polarity protein,KW-9996~Developmental protein,	KW-0597~Phosphoprotein,	COMPBIAS:Acidic residues,COMPBIAS:Basic and acidic residues,COMPBIAS:Polar residues,DNA_BIND:Homeobox,DOMAIN:Homeobox,MUTAGEN:K->Q: Reduced specificity and affinity for DNA.,REGION:Disordered,
FBgn0263934	espinas(esn)		GO:0070593~dendrite self-avoidance,		GO:0008270~zinc ion binding,	IPR001781:Zinc finger, LIM-type,IPR010442:PET domain,	dme04310:Wnt signaling pathway,		SM00132:LIM,			KW-0440~LIM domain,KW-0677~Repeat,	KW-0479~Metal-binding,KW-0862~Zinc,			COMPBIAS:Basic and acidic residues,COMPBIAS:Polar residues,DOMAIN:LIM zinc-binding,DOMAIN:LIM zinc-binding 1,DOMAIN:LIM zinc-binding 2,DOMAIN:LIM zinc-binding 3,DOMAIN:PET,REGION:Disordered,
FBgn0000535	ether a go-go(eag)		GO:0006811~ion transport,GO:0006813~potassium ion transport,GO:0007608~sensory perception of smell,GO:0007611~learning or memory,GO:0007612~learning,GO:0007619~courtship behavior,GO:0008016~regulation of heart contraction,GO:0034765~regulation of ion transmembrane transport,GO:0042066~perineurial glial growth,GO:0042391~regulation of membrane potential,GO:0048150~behavioral response to ether,GO:0…	GO:0005886~plasma membrane,GO:0005887~integral component of plasma membrane,GO:0008076~voltage-gated potassium channel complex,GO:0016020~membrane,GO:0016021~integral component of membrane,	GO:0005216~ion channel activity,GO:0005249~voltage-gated potassium channel activity,GO:0005516~calmodulin binding,GO:0022843~voltage-gated cation channel activity,GO:0044325~ion channel binding,	IPR000014:PAS domain,IPR000595:Cyclic nucleotide-binding domain,IPR000700:PAS-associated, C-terminal,IPR001610:PAC motif,IPR003938:Potassium channel, voltage-dependent, EAG/ELK/ERG,IPR003949:Potassium channel, voltage-dependent, EAG,IPR005821:Ion transport domain,IPR014710:RmlC-like jelly roll fold,IPR018490:Cyclic nucleotide-binding-like,			SM00086:PAC,SM00100:cNMP,	KW-0221~Differentiation,KW-0406~Ion transport,KW-0524~Neurogenesis,KW-0633~Potassium transport,KW-0813~Transport,	KW-0472~Membrane,	KW-0677~Repeat,KW-0812~Transmembrane,KW-1133~Transmembrane helix,	KW-0630~Potassium,	KW-0112~Calmodulin-binding,KW-0217~Developmental protein,KW-0407~Ion channel,KW-0631~Potassium channel,KW-0851~Voltage-gated channel,KW-9996~Developmental protein,	KW-0325~Glycoprotein,KW-0597~Phosphoprotein,	CARBOHYD:N-linked (GlcNAc...) asparagine,COMPBIAS:Basic and acidic residues,COMPBIAS:Polar residues,DOMAIN:Cyclic nucleotide-binding,DOMAIN:PAC,DOMAIN:PAS,INTRAMEM:Pore-forming; Name=Segment H5,MOTIF:Selectivity filter,MUTAGEN:T->A: Reduced eag channel amplitude and accelerated inactivation. Does not affect binding with CASK.,REGION:Disordered,TOPO_DOM:Cytoplasmic,TOPO_DOM:Extracellular,TRANSMEM:…
FBgn0053100	eukaryotic translation initiation factor 4E homologous protein(eIF4EHP)		GO:0006413~translational initiation,GO:0017148~negative regulation of translation,GO:0045998~positive regulation of ecdysteroid biosynthetic process,	GO:0016281~eukaryotic translation initiation factor 4F complex,GO:1903502~translation repressor complex,	GO:0000340~RNA 7-methylguanosine cap binding,GO:0000900~translation repressor activity, nucleic acid binding,GO:0003723~RNA binding,GO:0003743~translation initiation factor activity,GO:0005515~protein binding,GO:0030371~translation repressor activity,	IPR001040:Translation Initiation factor eIF- 4e,IPR023398:Translation Initiation factor eIF- 4e-like domain,	dme04150:mTOR signaling pathway,			KW-0648~Protein biosynthesis,				KW-0694~RNA-binding,
FBgn0000625	eyegone(eyg)		GO:0000122~negative regulation of transcription from RNA polymerase II promoter,GO:0001654~eye development,GO:0001745~compound eye morphogenesis,GO:0006355~regulation of transcription, DNA-templated,GO:0006357~regulation of transcription from RNA polymerase II promoter,GO:0007435~salivary gland morphogenesis,GO:0007469~antennal development,GO:0007477~notum development,GO:0035214~eye-antennal disc…	GO:0005634~nucleus,GO:0005737~cytoplasm,	GO:0000977~RNA polymerase II regulatory region sequence-specific DNA binding,GO:0000978~RNA polymerase II core promoter proximal region sequence-specific DNA binding,GO:0000981~RNA polymerase II transcription factor activity, sequence-specific DNA binding,GO:0003677~DNA binding,	IPR001356:Homeodomain,IPR001523:Paired domain,IPR009057:Homeodomain-like,IPR017970:Homeobox, conserved site,			SM00351:PAX,SM00389:HOX,	KW-0804~Transcription,KW-0805~Transcription regulation,		KW-0563~Paired box,				COMPBIAS:Basic and acidic residues,COMPBIAS:Polar residues,COMPBIAS:Pro residues,DNA_BIND:Homeobox,DOMAIN:Homeobox,DOMAIN:Paired,REGION:Disordered,
FBgn0024555	falafel(flfl)		GO:0006281~DNA repair,GO:0006470~protein dephosphorylation,GO:0006974~cellular response to DNA damage stimulus,GO:0045175~basal protein localization,GO:0055059~asymmetric neuroblast division,GO:0061060~negative regulation of peptidoglycan recognition protein signaling pathway,	GO:0000775~chromosome, centromeric region,GO:0005634~nucleus,GO:0005654~nucleoplasm,GO:0005737~cytoplasm,GO:0016020~membrane,GO:0030289~protein phosphatase 4 complex,	GO:0005515~protein binding,GO:0072542~protein phosphatase activator activity,	IPR006887:Domain of unknown function DUF625,IPR011993:Pleckstrin homology-like domain,IPR016024:Armadillo-type fold,					KW-0472~Membrane,KW-0539~Nucleus,KW-0963~Cytoplasm,					COMPBIAS:Basic and acidic residues,COMPBIAS:Polar residues,DOMAIN:Serine/threonine-protein phosphatase 4 regulatory subunit 3-like central,DOMAIN:WH1,REGION:Disordered,
FBgn0005633	flightin(fln)		GO:0007527~adult somatic muscle development,GO:0014703~oscillatory muscle contraction,GO:0030241~skeletal muscle myosin thick filament assembly,GO:0045214~sarcomere organization,GO:0071688~striated muscle myosin thick filament assembly,	GO:0005863~striated muscle myosin thick filament,GO:0031672~A band,	GO:0008307~structural constituent of muscle,GO:0097493~structural molecule activity conferring elasticity,									KW-0514~Muscle protein,	KW-0597~Phosphoprotein,	COMPBIAS:Basic and acidic residues,REGION:Disordered,
FBgn0261722	flower(fwe)		GO:0006816~calcium ion transport,GO:0016192~vesicle-mediated transport,GO:0035212~cell competition in a multicellular organism,GO:0042981~regulation of apoptotic process,GO:0043525~positive regulation of neuron apoptotic process,GO:0046530~photoreceptor cell differentiation,GO:0048488~synaptic vesicle endocytosis,GO:0070588~calcium ion transmembrane transport,GO:0099533~positive regulation of pre…	GO:0005886~plasma membrane,GO:0016020~membrane,GO:0016021~integral component of membrane,GO:0030285~integral component of synaptic vesicle membrane,GO:0030672~synaptic vesicle membrane,GO:0044214~spanning component of plasma membrane,	GO:0005262~calcium channel activity,GO:0042802~identical protein binding,	IPR019365:TVP18/Calcium channel flower,			SM01077:SM01077,	KW-0109~Calcium transport,KW-0254~Endocytosis,KW-0406~Ion transport,KW-0813~Transport,	KW-0472~Membrane,KW-0770~Synapse,KW-0968~Cytoplasmic vesicle,	KW-0812~Transmembrane,KW-1133~Transmembrane helix,	KW-0106~Calcium,	KW-0107~Calcium channel,KW-0407~Ion channel,		MUTAGEN:E->Q: Heterologous expression in salivary glands shows inhibition of calcium influx.,MUTAGEN:G->D: In allele DB25; defect in synaptic transmission and homozygous lethal.,SITE:Calcium ion selectivity,TRANSMEM:Helical,
FBgn0262111	forked(f)		GO:0007605~sensory perception of sound,GO:0008407~chaeta morphogenesis,GO:0009913~epidermal cell differentiation,GO:0035017~cuticle pattern formation,GO:0035317~imaginal disc-derived wing hair organization,GO:0048800~antennal morphogenesis,GO:0051017~actin filament bundle assembly,	GO:0005737~cytoplasm,	GO:0051015~actin filament binding,	IPR002110:Ankyrin repeat,			SM00248:ANK,			KW-0040~ANK repeat,				COMPBIAS:Basic and acidic residues,COMPBIAS:Basic residues,COMPBIAS:Polar residues,COMPBIAS:Pro residues,REGION:Disordered,REPEAT:ANK,
FBgn0027343	frizzled 3(fz3)		GO:0007163~establishment or maintenance of cell polarity,GO:0007166~cell surface receptor signaling pathway,GO:0035567~non-canonical Wnt signaling pathway,GO:0060070~canonical Wnt signaling pathway,	GO:0005886~plasma membrane,GO:0016020~membrane,GO:0016021~integral component of membrane,	GO:0003676~nucleic acid binding,GO:0003723~RNA binding,GO:0004888~transmembrane signaling receptor activity,GO:0004930~G-protein coupled receptor activity,GO:0017147~Wnt-protein binding,GO:0042813~Wnt-activated receptor activity,	IPR000504:RNA recognition motif domain,IPR000539:Frizzled protein,IPR012677:Nucleotide-binding, alpha-beta plait,IPR015526:Frizzled/secreted frizzled-related protein,IPR017981:GPCR, family 2-like,IPR020067:Frizzled domain,	dme04150:mTOR signaling pathway,dme04310:Wnt signaling pathway,		SM00063:FRI,SM00360:RRM,SM01330:SM01330,	KW-0879~Wnt signaling pathway,	KW-0472~Membrane,	KW-0732~Signal,KW-0812~Transmembrane,KW-1133~Transmembrane helix,		KW-0217~Developmental protein,KW-0297~G-protein coupled receptor,KW-0675~Receptor,KW-0807~Transducer,KW-9996~Developmental protein,	KW-0325~Glycoprotein,KW-1015~Disulfide bond,	CARBOHYD:N-linked (GlcNAc...) asparagine,DOMAIN:FZ,DOMAIN:G-protein coupled receptors family 2 profile 2,DOMAIN:RRM,MOTIF:PDZ-binding,TOPO_DOM:Cytoplasmic,TOPO_DOM:Extracellular,TRANSMEM:Helical,TRANSMEM:Helical; Name=1,TRANSMEM:Helical; Name=2,TRANSMEM:Helical; Name=3,TRANSMEM:Helical; Name=4,TRANSMEM:Helical; Name=5,TRANSMEM:Helical; Name=6,TRANSMEM:Helical; Name=7,
FBgn0023441	fusilli(fus)		GO:0006397~mRNA processing,GO:0008380~RNA splicing,GO:0043484~regulation of RNA splicing,	GO:0005634~nucleus,GO:0005654~nucleoplasm,GO:1990904~ribonucleoprotein complex,	GO:0003676~nucleic acid binding,GO:0003723~RNA binding,GO:0003729~mRNA binding,	IPR000504:RNA recognition motif domain,IPR012677:Nucleotide-binding, alpha-beta plait,			SM00360:RRM,	KW-0507~mRNA processing,KW-0508~mRNA splicing,	KW-0539~Nucleus,	KW-0677~Repeat,		KW-0694~RNA-binding,		COMPBIAS:Polar residues,DOMAIN:RRM,DOMAIN:RRM 1,DOMAIN:RRM 2,REGION:Disordered,
FBgn0015229	gliolectin(glec)		GO:0007155~cell adhesion,GO:0007157~heterophilic cell-cell adhesion via plasma membrane cell adhesion molecules,GO:0007399~nervous system development,	GO:0005654~nucleoplasm,GO:0005886~plasma membrane,GO:0016020~membrane,GO:0016021~integral component of membrane,	GO:0030246~carbohydrate binding,						KW-0472~Membrane,	KW-0735~Signal-anchor,KW-0812~Transmembrane,KW-1133~Transmembrane helix,	KW-0430~Lectin,		KW-0325~Glycoprotein,	CARBOHYD:N-linked (GlcNAc...) asparagine,COMPBIAS:Polar residues,REGION:Disordered,TOPO_DOM:Cytoplasmic,TOPO_DOM:Extracellular,TRANSMEM:Helical; Signal-anchor for type II membrane protein,
FBgn0001138	grain(grn)		GO:0000122~negative regulation of transcription from RNA polymerase II promoter,GO:0006355~regulation of transcription, DNA-templated,GO:0006357~regulation of transcription from RNA polymerase II promoter,GO:0008045~motor neuron axon guidance,GO:0009887~animal organ morphogenesis,GO:0009888~tissue development,GO:0045165~cell fate commitment,GO:0045944~positive regulation of transcription from RNA…	GO:0005634~nucleus,	GO:0000978~RNA polymerase II core promoter proximal region sequence-specific DNA binding,GO:0000981~RNA polymerase II transcription factor activity, sequence-specific DNA binding,GO:0003700~transcription factor activity, sequence-specific DNA binding,GO:0008270~zinc ion binding,GO:0043565~sequence-specific DNA binding,	IPR000679:Zinc finger, GATA-type,IPR013088:Zinc finger, NHR/GATA-type,			SM00401:ZnF_GATA,	KW-0804~Transcription,KW-0805~Transcription regulation,	KW-0539~Nucleus,	KW-0677~Repeat,KW-0863~Zinc-finger,	KW-0479~Metal-binding,KW-0862~Zinc,	KW-0238~DNA-binding,		COMPBIAS:Basic residues,COMPBIAS:Polar residues,DOMAIN:GATA-type,REGION:Disordered,ZN_FING:GATA-type 1,ZN_FING:GATA-type 2,
FBgn0261509	hattifattener(haf)		GO:0008045~motor neuron axon guidance,	GO:0016021~integral component of membrane,		IPR001611:Leucine-rich repeat,IPR003591:Leucine-rich repeat, typical subtype,			SM00369:LRR_TYP,		KW-0472~Membrane,	KW-0433~Leucine-rich repeat,KW-0677~Repeat,KW-0732~Signal,KW-0812~Transmembrane,KW-1133~Transmembrane helix,				COMPBIAS:Basic and acidic residues,COMPBIAS:Polar residues,REGION:Disordered,TRANSMEM:Helical,
FBgn0264542	heavyweight(hwt)		GO:0009653~anatomical structure morphogenesis,GO:0048468~cell development,	GO:0016021~integral component of membrane,	GO:0001784~phosphotyrosine binding,	IPR000980:SH2 domain,IPR011011:Zinc finger, FYVE/PHD-type,IPR013083:Zinc finger, RING/FYVE/PHD-type,			SM00252:SH2,		KW-0472~Membrane,	KW-0727~SH2 domain,KW-0812~Transmembrane,KW-1133~Transmembrane helix,				COMPBIAS:Acidic residues,COMPBIAS:Basic and acidic residues,COMPBIAS:Basic residues,COMPBIAS:Polar residues,DOMAIN:SH2,REGION:Disordered,TRANSMEM:Helical,
FBgn0033448	hebe(hebe)		GO:0008340~determination of adult lifespan,													COMPBIAS:Basic and acidic residues,COMPBIAS:Polar residues,REGION:Disordered,
FBgn0010303	hemipterous(hep)		GO:0006468~protein phosphorylation,GO:0007254~JNK cascade,GO:0007391~dorsal closure,GO:0007395~dorsal closure, spreading of leading edge cells,GO:0007411~axon guidance,GO:0007561~imaginal disc eversion,GO:0008340~determination of adult lifespan,GO:0009408~response to heat,GO:0010508~positive regulation of autophagy,GO:0010592~positive regulation of lamellipodium assembly,GO:0010628~positive regul…	GO:0005829~cytosol,GO:0030424~axon,	GO:0004672~protein kinase activity,GO:0004674~protein serine/threonine kinase activity,GO:0004708~MAP kinase kinase activity,GO:0004712~protein serine/threonine/tyrosine kinase activity,GO:0004713~protein tyrosine kinase activity,GO:0005078~MAP-kinase scaffold activity,GO:0005515~protein binding,GO:0005524~ATP binding,GO:0008545~JUN kinase kinase activity,GO:0019901~protein kinase binding,	IPR000719:Protein kinase, catalytic domain,IPR008271:Serine/threonine-protein kinase, active site,IPR011009:Protein kinase-like domain,IPR017441:Protein kinase, ATP binding site,	dme04013:MAPK signaling pathway - fly,dme04141:Protein processing in endoplasmic reticulum,dme04214:Apoptosis - fly,dme04624:Toll and Imd signaling pathway,		SM00220:S_TKc,				KW-0067~ATP-binding,KW-0547~Nucleotide-binding,	KW-0217~Developmental protein,KW-0418~Kinase,KW-0723~Serine/threonine-protein kinase,KW-0808~Transferase,KW-0829~Tyrosine-protein kinase,KW-9996~Developmental protein,	KW-0597~Phosphoprotein,	ACT_SITE:Proton acceptor,COMPBIAS:Basic and acidic residues,COMPBIAS:Polar residues,DOMAIN:Protein kinase,REGION:Disordered,
FBgn0036556	herzog(hzg)		GO:0006470~protein dephosphorylation,GO:0040019~positive regulation of embryonic development,	GO:0005886~plasma membrane,	GO:0004721~phosphoprotein phosphatase activity,GO:0008420~CTD phosphatase activity,GO:0016791~phosphatase activity,	IPR004274:NLI interacting factor,IPR011948:Dullard phosphatase domain, eukaryotic,IPR023214:HAD-like domain,			SM00577:CPDc,		KW-0472~Membrane,KW-1003~Cell membrane,			KW-0378~Hydrolase,		DOMAIN:FCP1 homology,MUTAGEN:DLD->ELN: Loss of phosphatase activity.,REGION:Disordered,REGION:Mediates substrate recognition,REGION:Prion-like domain necessary for both protein assembly and membrane targeting,
FBgn0030600	highwire(hiw)		GO:0006914~autophagy,GO:0007411~axon guidance,GO:0007616~long-term memory,GO:0007628~adult walking behavior,GO:0008582~regulation of synaptic growth at neuromuscular junction,GO:0010629~negative regulation of gene expression,GO:0016567~protein ubiquitination,GO:0019222~regulation of metabolic process,GO:0030514~negative regulation of BMP signaling pathway,GO:0040011~locomotion,GO:0045886~negative…	GO:0005634~nucleus,GO:0005886~plasma membrane,GO:0030424~axon,GO:0031410~cytoplasmic vesicle,GO:0045202~synapse,	GO:0005515~protein binding,GO:0008270~zinc ion binding,GO:0046872~metal ion binding,GO:0061630~ubiquitin protein ligase activity,	IPR000408:Regulator of chromosome condensation, RCC1,IPR001841:Zinc finger, RING-type,IPR004939:Anaphase-promoting complex, subunit 10/DOC domain,IPR008979:Galactose-binding domain-like,IPR009091:Regulator of chromosome condensation 1/beta-lactamase-inhibitor protein II,IPR012983:PHR,IPR013083:Zinc finger, RING/FYVE/PHD-type,IPR013783:Immunoglobulin-like fold,IPR014756:Immunoglobulin E-set,IPR017…			SM00184:RING,SM01337:SM01337,	KW-0804~Transcription,KW-0805~Transcription regulation,KW-0833~Ubl conjugation pathway,	KW-0770~Synapse,KW-0966~Cell projection,	KW-0677~Repeat,KW-0863~Zinc-finger,	KW-0479~Metal-binding,KW-0862~Zinc,	KW-0808~Transferase,	KW-0597~Phosphoprotein,	COMPBIAS:Acidic residues,COMPBIAS:Basic and acidic residues,COMPBIAS:Polar residues,DOMAIN:DOC,DOMAIN:RING-type,MUTAGEN:C->S: Unable to rescue synaptic terminal overgrowth in mutants but has no effect on binding to Rae1; when associated with S-5038.,MUTAGEN:C->S: Unable to rescue synaptic terminal overgrowth in mutants but has no effect on binding to Rae1; when associated with S-5041.,MUTAGEN:Mis…
FBgn0025777	homer(homer)		GO:0007216~G-protein coupled glutamate receptor signaling pathway,GO:0030534~adult behavior,GO:0040012~regulation of locomotion,GO:0045471~response to ethanol,GO:0045938~positive regulation of circadian sleep/wake cycle, sleep,GO:0048149~behavioral response to ethanol,GO:2001256~regulation of store-operated calcium entry,	GO:0005737~cytoplasm,GO:0005783~endoplasmic reticulum,GO:0005886~plasma membrane,GO:0014069~postsynaptic density,GO:0030425~dendrite,	GO:0005515~protein binding,GO:0035256~G-protein coupled glutamate receptor binding,	IPR000697:EVH1,IPR011993:Pleckstrin homology-like domain,	dme04068:FoxO signaling pathway,		SM00461:WH1,		KW-0770~Synapse,	KW-0175~Coiled coil,				COMPBIAS:Polar residues,DOMAIN:WH1,REGION:Disordered,
FBgn0286204	ichor(ich)		GO:0000122~negative regulation of transcription from RNA polymerase II promoter,GO:0006357~regulation of transcription from RNA polymerase II promoter,GO:0010628~positive regulation of gene expression,GO:0035149~lumen formation, open tracheal system,GO:0045944~positive regulation of transcription from RNA polymerase II promoter,GO:0060439~trachea morphogenesis,GO:1901148~gene expression involved …	GO:0005634~nucleus,	GO:0000978~RNA polymerase II core promoter proximal region sequence-specific DNA binding,GO:0001228~transcriptional activator activity, RNA polymerase II transcription regulatory region sequence-specific binding,GO:0046872~metal ion binding,	IPR013087:Zinc finger C2H2-type/integrase DNA-binding domain,			SM00355:ZnF_C2H2,	KW-0804~Transcription,KW-0805~Transcription regulation,	KW-0539~Nucleus,	KW-0677~Repeat,KW-0863~Zinc-finger,	KW-0479~Metal-binding,KW-0862~Zinc,	KW-0010~Activator,KW-0238~DNA-binding,		COMPBIAS:Polar residues,MUTAGEN:H->Y: Probable loss of zinc ion coordination in the second zinc finger results in defects in cuticle elasticity, reduced sclerotization of the head skeleton and ventral epidermal denticles, and disruption of multiple aspects of tube morphogenesis in terminal cells including seamless tube growth, shape, and integrity.,MUTAGEN:Missing: Loss of zinc fingers domains re…
FBgn0013983	immune deficiency(imd)		GO:0002230~positive regulation of defense response to virus by host,GO:0002803~positive regulation of antibacterial peptide production,GO:0006955~immune response,GO:0006959~humoral immune response,GO:0006963~positive regulation of antibacterial peptide biosynthetic process,GO:0006964~positive regulation of biosynthetic process of antibacterial peptides active against Gram-negative bacteria,GO:000…	GO:0005829~cytosol,	GO:0005515~protein binding,GO:0070513~death domain binding,	IPR000488:Death domain,IPR011029:Death-like domain,	dme04624:Toll and Imd signaling pathway,			KW-0391~Immunity,KW-0399~Innate immunity,					KW-0832~Ubl conjugation,	COMPBIAS:Polar residues,DOMAIN:Death,MOTIF:IAP-binding motif,MUTAGEN:A->V: In imd-1; immune response defective. Reduced survival and decreased induction of various antibacterial peptides after bacterial challenge. Abolishes ubiquitination and reduces binding to Diap2 but has no effect on caspase-mediated cleavage. Increased resistance to UV radiation. No effect on survival after infection with th…
FBgn0261244	inactivation no afterpotential E(inaE)		GO:0006629~lipid metabolic process,GO:0006979~response to oxidative stress,GO:0007216~G-protein coupled glutamate receptor signaling pathway,GO:0007602~phototransduction,GO:0019369~arachidonic acid metabolic process,GO:0022008~neurogenesis,GO:0042136~neurotransmitter biosynthetic process,GO:0046340~diacylglycerol catabolic process,GO:0071926~endocannabinoid signaling pathway,GO:0098921~retrograde…	GO:0005737~cytoplasm,GO:0016021~integral component of membrane,GO:0032590~dendrite membrane,GO:0045211~postsynaptic membrane,	GO:0004465~lipoprotein lipase activity,	IPR002921:Lipase, class 3,	dme04745:Phototransduction - fly,				KW-0472~Membrane,	KW-0812~Transmembrane,KW-1133~Transmembrane helix,		KW-0378~Hydrolase,		COMPBIAS:Polar residues,DOMAIN:Fungal lipase-like,REGION:Disordered,TRANSMEM:Helical,
FBgn0033958	jet fuel(jef)			GO:0016020~membrane,GO:0016021~integral component of membrane,		IPR024989:Major facilitator superfamily associated domain,					KW-0472~Membrane,	KW-0812~Transmembrane,KW-1133~Transmembrane helix,				COMPBIAS:Polar residues,DOMAIN:Major facilitator superfamily associated,REGION:Disordered,TRANSMEM:Helical,
FBgn0266129	jim lovell(lov)		GO:0006357~regulation of transcription from RNA polymerase II promoter,GO:0007418~ventral midline development,GO:0008049~male courtship behavior,GO:0008346~larval walking behavior,GO:0030536~larval feeding behavior,GO:0042332~gravitaxis,GO:0048060~negative gravitaxis,GO:0048477~oogenesis,	GO:0005634~nucleus,	GO:0003677~DNA binding,	IPR000210:BTB/POZ-like,IPR007889:DNA binding HTH domain, Psq-type,IPR009057:Homeodomain-like,IPR011333:BTB/POZ fold,			SM00225:BTB,		KW-0539~Nucleus,			KW-0238~DNA-binding,		COMPBIAS:Acidic residues,COMPBIAS:Basic and acidic residues,COMPBIAS:Polar residues,COMPBIAS:Pro residues,DNA_BIND:H-T-H motif,DOMAIN:BTB,DOMAIN:HTH psq-type,REGION:Disordered,
FBgn0027339	jim(jim)		GO:0006355~regulation of transcription, DNA-templated,GO:0048813~dendrite morphogenesis,		GO:0000978~RNA polymerase II core promoter proximal region sequence-specific DNA binding,GO:0000981~RNA polymerase II transcription factor activity, sequence-specific DNA binding,	IPR013087:Zinc finger C2H2-type/integrase DNA-binding domain,			SM00355:ZnF_C2H2,			KW-0863~Zinc-finger,	KW-0479~Metal-binding,KW-0862~Zinc,			COMPBIAS:Polar residues,DOMAIN:C2H2-type,REGION:Disordered,
FBgn0032129	junctophilin(jp)		GO:0051480~regulation of cytosolic calcium ion concentration,GO:0055024~regulation of cardiac muscle tissue development,	GO:0005789~endoplasmic reticulum membrane,GO:0005886~plasma membrane,GO:0016021~integral component of membrane,GO:0030314~junctional membrane complex,		IPR003409:MORN motif,IPR017191:Junctophilin,			SM00698:MORN,		KW-0472~Membrane,	KW-0175~Coiled coil,KW-0812~Transmembrane,KW-1133~Transmembrane helix,				COMPBIAS:Polar residues,REGION:Disordered,TRANSMEM:Helical,
FBgn0030913	kairos(kairos)		GO:0045475~locomotor rhythm,													COMPBIAS:Basic and acidic residues,COMPBIAS:Polar residues,REGION:Disordered,
FBgn0001297	kayak(kay)		GO:0000086~G2/M transition of mitotic cell cycle,GO:0006355~regulation of transcription, DNA-templated,GO:0006357~regulation of transcription from RNA polymerase II promoter,GO:0006964~positive regulation of biosynthetic process of antibacterial peptides active against Gram-negative bacteria,GO:0007163~establishment or maintenance of cell polarity,GO:0007281~germ cell development,GO:0007297~ovari…	GO:0005634~nucleus,GO:0005654~nucleoplasm,GO:0005737~cytoplasm,GO:0035976~transcription factor AP-1 complex,	GO:0000978~RNA polymerase II core promoter proximal region sequence-specific DNA binding,GO:0000981~RNA polymerase II transcription factor activity, sequence-specific DNA binding,GO:0001228~transcriptional activator activity, RNA polymerase II transcription regulatory region sequence-specific binding,GO:0003677~DNA binding,GO:0003700~transcription factor activity, sequence-specific DNA binding,GO…	IPR000837:Fos transforming protein,IPR004827:Basic-leucine zipper domain,	dme04013:MAPK signaling pathway - fly,dme04214:Apoptosis - fly,dme04624:Toll and Imd signaling pathway,		SM00338:BRLZ,	KW-0804~Transcription,KW-0805~Transcription regulation,	KW-0539~Nucleus,			KW-0010~Activator,KW-0238~DNA-binding,	KW-0597~Phosphoprotein,	COMPBIAS:Basic and acidic residues,COMPBIAS:Polar residues,DOMAIN:BZIP,DOMAIN:bZIP,REGION:Basic motif,REGION:Disordered,REGION:Leucine-zipper,
FBgn0262127	kibra(kibra)		GO:0001745~compound eye morphogenesis,GO:0006355~regulation of transcription, DNA-templated,GO:0007298~border follicle cell migration,GO:0016477~cell migration,GO:0035330~regulation of hippo signaling,GO:0035332~positive regulation of hippo signaling,GO:0043065~positive regulation of apoptotic process,GO:0045463~R8 cell development,GO:0045464~R8 cell fate specification,GO:0046621~negative regulat…	GO:0005737~cytoplasm,GO:0005911~cell-cell junction,GO:0016324~apical plasma membrane,GO:0036375~Kibra-Ex-Mer complex,GO:0098592~cytoplasmic side of apical plasma membrane,	GO:0005515~protein binding,GO:0019900~kinase binding,GO:0060090~binding, bridging,	IPR000008:C2 calcium-dependent membrane targeting,IPR001202:WW domain,	dme04391:Hippo signaling pathway - fly,dme04392:Hippo signaling pathway - multiple species,		SM00239:C2,SM00456:WW,	KW-0804~Transcription,KW-0805~Transcription regulation,	KW-0472~Membrane,KW-0963~Cytoplasm,KW-1003~Cell membrane,	KW-0175~Coiled coil,KW-0677~Repeat,			KW-0597~Phosphoprotein,	COMPBIAS:Acidic residues,COMPBIAS:Basic residues,COMPBIAS:Polar residues,DOMAIN:C2,DOMAIN:WW,DOMAIN:WW 1,DOMAIN:WW 2,REGION:Disordered,
FBgn0001319	knot(kn)		GO:0001700~embryonic development via the syncytial blastoderm,GO:0006355~regulation of transcription, DNA-templated,GO:0006357~regulation of transcription from RNA polymerase II promoter,GO:0007350~blastoderm segmentation,GO:0007367~segment polarity determination,GO:0007399~nervous system development,GO:0007419~ventral cord development,GO:0007474~imaginal disc-derived wing vein specification,GO:0…	GO:0005634~nucleus,	GO:0000978~RNA polymerase II core promoter proximal region sequence-specific DNA binding,GO:0000981~RNA polymerase II transcription factor activity, sequence-specific DNA binding,GO:0003677~DNA binding,GO:0003700~transcription factor activity, sequence-specific DNA binding,GO:0046872~metal ion binding,	IPR002909:Cell surface receptor IPT/TIG,IPR003523:Transcription factor COE,IPR013783:Immunoglobulin-like fold,IPR014756:Immunoglobulin E-set,IPR018350:Transcription factor COE, conserved site,			SM00429:IPT,	KW-0804~Transcription,KW-0805~Transcription regulation,	KW-0539~Nucleus,	KW-0863~Zinc-finger,	KW-0479~Metal-binding,KW-0862~Zinc,	KW-0217~Developmental protein,KW-0238~DNA-binding,KW-9996~Developmental protein,		COMPBIAS:Polar residues,DOMAIN:IPT/TIG,REGION:Disordered,REGION:Interaction with DNA,SITE:Interaction with DNA,ZN_FING:C5-type,
FBgn0002283	lethal (3) 73Ah(l(3)73Ah)		GO:0006357~regulation of transcription from RNA polymerase II promoter,GO:0036353~histone H2A-K119 monoubiquitination,	GO:0005634~nucleus,GO:0035102~PRC1 complex,	GO:0008270~zinc ion binding,	IPR001841:Zinc finger, RING-type,IPR013083:Zinc finger, RING/FYVE/PHD-type,IPR017907:Zinc finger, RING-type, conserved site,			SM00184:RING,		KW-0539~Nucleus,		KW-0479~Metal-binding,KW-0862~Zinc,			DOMAIN:RING-type,
FBgn0265276	lethal (3) neo38(l(3)neo38)		GO:0006357~regulation of transcription from RNA polymerase II promoter,GO:0007420~brain development,GO:0007528~neuromuscular junction development,	GO:0000792~heterochromatin,	GO:0000978~RNA polymerase II core promoter proximal region sequence-specific DNA binding,GO:0000981~RNA polymerase II transcription factor activity, sequence-specific DNA binding,	IPR013087:Zinc finger C2H2-type/integrase DNA-binding domain,			SM00355:ZnF_C2H2,			KW-0863~Zinc-finger,	KW-0479~Metal-binding,KW-0862~Zinc,			COMPBIAS:Basic and acidic residues,COMPBIAS:Polar residues,DOMAIN:C2H2-type,REGION:Disordered,
FBgn0086372	like-AP180(lap)		GO:0006898~receptor-mediated endocytosis,GO:0006900~membrane budding,GO:0007268~chemical synaptic transmission,GO:0007270~neuron-neuron synaptic transmission,GO:0016185~synaptic vesicle budding from presynaptic endocytic zone membrane,GO:0042331~phototaxis,GO:0048268~clathrin coat assembly,GO:0048489~synaptic vesicle transport,GO:0072583~clathrin-dependent endocytosis,GO:2000370~positive regulati…	GO:0005794~Golgi apparatus,GO:0005905~clathrin-coated pit,GO:0008021~synaptic vesicle,GO:0030136~clathrin-coated vesicle,GO:0098894~extrinsic component of presynaptic endocytic zone membrane,	GO:0000149~SNARE binding,GO:0005543~phospholipid binding,GO:0005545~1-phosphatidylinositol binding,GO:0005546~phosphatidylinositol-4,5-bisphosphate binding,GO:0030276~clathrin binding,GO:0032050~clathrin heavy chain binding,	IPR008942:ENTH/VHS,IPR011417:AP180 N-terminal homology (ANTH) domain,IPR013809:Epsin-like, N-terminal,IPR014712:Clathrin adaptor, phosphoinositide-binding, GAT-like,			SM00273:ENTH,	KW-0254~Endocytosis,	KW-0168~Coated pit,KW-0333~Golgi apparatus,KW-0472~Membrane,KW-0968~Cytoplasmic vesicle,					COMPBIAS:Polar residues,DOMAIN:ENTH,REGION:Disordered,
FBgn0028582	liquid facets(lqf)		GO:0006897~endocytosis,GO:0006898~receptor-mediated endocytosis,GO:0009997~negative regulation of cardioblast cell fate specification,GO:0016236~macroautophagy,GO:0030513~positive regulation of BMP signaling pathway,GO:0045747~positive regulation of Notch signaling pathway,GO:0072583~clathrin-dependent endocytosis,	GO:0005764~lysosome,GO:0005768~endosome,GO:0005776~autophagosome,GO:0005886~plasma membrane,GO:0030125~clathrin vesicle coat,GO:0034399~nuclear periphery,GO:0042734~presynaptic membrane,GO:0045211~postsynaptic membrane,	GO:0005543~phospholipid binding,GO:0008289~lipid binding,GO:0030276~clathrin binding,	IPR003903:Ubiquitin interacting motif,IPR008942:ENTH/VHS,IPR013809:Epsin-like, N-terminal,	dme04144:Endocytosis,		SM00273:ENTH,SM00726:UIM,			KW-0175~Coiled coil,KW-0677~Repeat,	KW-0446~Lipid-binding,			COMPBIAS:Polar residues,DOMAIN:ENTH,REGION:Disordered,
FBgn0267033	maternal gene required for meiosis(mamo)		GO:0006357~regulation of transcription from RNA polymerase II promoter,GO:0007143~female meiotic division,GO:0007276~gamete generation,GO:0035041~sperm chromatin decondensation,GO:1902275~regulation of chromatin organization,	GO:0000228~nuclear chromosome,GO:0005634~nucleus,GO:0005737~cytoplasm,	GO:0003682~chromatin binding,GO:0043565~sequence-specific DNA binding,	IPR000210:BTB/POZ-like,IPR011333:BTB/POZ fold,IPR013087:Zinc finger C2H2-type/integrase DNA-binding domain,			SM00225:BTB,SM00355:ZnF_C2H2,			KW-0863~Zinc-finger,	KW-0479~Metal-binding,KW-0862~Zinc,			COMPBIAS:Acidic residues,COMPBIAS:Basic and acidic residues,COMPBIAS:Basic residues,COMPBIAS:Polar residues,DOMAIN:BTB,DOMAIN:C2H2-type,REGION:Disordered,
FBgn0026206	meiotic P26(mei-P26)		GO:0007276~gamete generation,GO:0007281~germ cell development,GO:0007283~spermatogenesis,GO:0016567~protein ubiquitination,GO:0045893~positive regulation of transcription, DNA-templated,GO:0051321~meiotic cell cycle,	GO:0000785~chromatin,GO:0005654~nucleoplasm,GO:0005737~cytoplasm,	GO:0004842~ubiquitin-protein transferase activity,GO:0008270~zinc ion binding,GO:0061630~ubiquitin protein ligase activity,	IPR000315:Zinc finger, B-box,IPR001258:NHL repeat,IPR001841:Zinc finger, RING-type,IPR003649:B-box, C-terminal,IPR011042:Six-bladed beta-propeller, TolB-like,IPR013017:NHL repeat, subgroup,IPR013083:Zinc finger, RING/FYVE/PHD-type,IPR017907:Zinc finger, RING-type, conserved site,			SM00184:RING,SM00336:BBOX,SM00502:BBC,		KW-0963~Cytoplasm,	KW-0677~Repeat,	KW-0479~Metal-binding,KW-0862~Zinc,			COMPBIAS:Polar residues,DISULFID:Interchain,DOMAIN:B box-type,DOMAIN:B-box C-terminal,DOMAIN:RING-type,REGION:Disordered,REPEAT:NHL,
FBgn0002577	miniature(m)		GO:0000902~cell morphogenesis,GO:0003383~apical constriction,GO:0007015~actin filament organization,GO:0007160~cell-matrix adhesion,GO:0007476~imaginal disc-derived wing morphogenesis,GO:0009913~epidermal cell differentiation,GO:0016476~regulation of embryonic cell shape,GO:0035017~cuticle pattern formation,	GO:0016020~membrane,GO:0016021~integral component of membrane,GO:0016324~apical plasma membrane,	GO:0005214~structural constituent of chitin-based cuticle,	IPR001507:Zona pellucida domain,			SM00241:ZP,		KW-0472~Membrane,	KW-0812~Transmembrane,KW-1133~Transmembrane helix,				COMPBIAS:Basic and acidic residues,DOMAIN:ZP,REGION:Disordered,TRANSMEM:Helical,
FBgn0261786	minus(mi)		GO:0007113~endomitotic cell cycle,GO:0007300~ovarian nurse cell to oocyte transport,GO:0008284~positive regulation of cell proliferation,GO:0008407~chaeta morphogenesis,GO:0031146~SCF-dependent proteasomal ubiquitin-dependent protein catabolic process,GO:0045931~positive regulation of mitotic cell cycle,		GO:1905761~SCF ubiquitin ligase complex binding,GO:1990756~protein binding, bridging involved in substrate recognition for ubiquitination,											COMPBIAS:Basic and acidic residues,COMPBIAS:Basic residues,COMPBIAS:Polar residues,REGION:Disordered,
FBgn0014343	mirror(mirr)		GO:0000122~negative regulation of transcription from RNA polymerase II promoter,GO:0001700~embryonic development via the syncytial blastoderm,GO:0001745~compound eye morphogenesis,GO:0006355~regulation of transcription, DNA-templated,GO:0006357~regulation of transcription from RNA polymerase II promoter,GO:0007422~peripheral nervous system development,GO:0007476~imaginal disc-derived wing morphog…	GO:0005634~nucleus,	GO:0000978~RNA polymerase II core promoter proximal region sequence-specific DNA binding,GO:0000981~RNA polymerase II transcription factor activity, sequence-specific DNA binding,GO:0003677~DNA binding,GO:0042803~protein homodimerization activity,	IPR001356:Homeodomain,IPR003893:Iroquois-class homeodomain protein,IPR008422:Homeobox KN domain,IPR009057:Homeodomain-like,IPR017970:Homeobox, conserved site,			SM00389:HOX,SM00548:IRO,							COMPBIAS:Basic and acidic residues,COMPBIAS:Polar residues,DNA_BIND:Homeobox,DOMAIN:Homeobox,REGION:Disordered,
FBgn0264272	multiple wing hairs(mwh)		GO:0001736~establishment of planar polarity,GO:0007010~cytoskeleton organization,GO:0007476~imaginal disc-derived wing morphogenesis,GO:0008360~regulation of cell shape,GO:0016043~cellular component organization,GO:0016477~cell migration,GO:0022604~regulation of cell morphogenesis,GO:0030036~actin cytoskeleton organization,GO:0030837~negative regulation of actin filament polymerization,GO:0030866…	GO:0005829~cytosol,	GO:0003779~actin binding,GO:0005515~protein binding,GO:0031267~small GTPase binding,GO:0051015~actin filament binding,	IPR010472:Diaphanous FH3,IPR010473:Diaphanous GTPase-binding,IPR011989:Armadillo-like helical,IPR014768:GTPase-binding/formin homology 3,IPR016024:Armadillo-type fold,			SM01139:SM01139,SM01140:SM01140,			KW-0175~Coiled coil,				COMPBIAS:Basic and acidic residues,COMPBIAS:Polar residues,DOMAIN:GBD/FH3,REGION:Disordered,
FBgn0259749	mummy(mmy)		GO:0001838~embryonic epithelial tube formation,GO:0006035~cuticle chitin biosynthetic process,GO:0006048~UDP-N-acetylglucosamine biosynthetic process,GO:0007391~dorsal closure,GO:0007413~axonal fasciculation,GO:0007417~central nervous system development,GO:0007424~open tracheal system development,GO:0008362~chitin-based embryonic cuticle biosynthetic process,GO:0030198~extracellular matrix organi…		GO:0003977~UDP-N-acetylglucosamine diphosphorylase activity,GO:0070569~uridylyltransferase activity,	IPR002618:UTP--glucose-1-phosphate uridylyltransferase,	dme00520:Amino sugar and nucleotide sugar metabolism,dme01100:Metabolic pathways,dme01250:Biosynthesis of nucleotide sugars,							KW-0548~Nucleotidyltransferase,KW-0808~Transferase,		COMPBIAS:Polar residues,REGION:Disordered,
FBgn0037705	murashka(mura)		GO:0007616~long-term memory,GO:0016567~protein ubiquitination,GO:0048149~behavioral response to ethanol,	GO:0005634~nucleus,	GO:0004842~ubiquitin-protein transferase activity,GO:0008270~zinc ion binding,GO:0046872~metal ion binding,GO:0061630~ubiquitin protein ligase activity,	IPR001841:Zinc finger, RING-type,IPR013083:Zinc finger, RING/FYVE/PHD-type,			SM00184:RING,				KW-0479~Metal-binding,KW-0862~Zinc,			COMPBIAS:Basic residues,COMPBIAS:Polar residues,DOMAIN:RING-type,REGION:Disordered,
FBgn0000037	muscarinic Acetylcholine Receptor, A-type(mAChR-A)		GO:0007186~G-protein coupled receptor signaling pathway,GO:0007187~G-protein coupled receptor signaling pathway, coupled to cyclic nucleotide second messenger,GO:0007197~adenylate cyclase-inhibiting G-protein coupled acetylcholine receptor signaling pathway,GO:0007200~phospholipase C-activating G-protein coupled receptor signaling pathway,GO:0007213~G-protein coupled acetylcholine receptor signal…	GO:0005886~plasma membrane,GO:0005887~integral component of plasma membrane,GO:0016020~membrane,GO:0016021~integral component of membrane,GO:0030425~dendrite,GO:0045202~synapse,GO:0045211~postsynaptic membrane,	GO:0004930~G-protein coupled receptor activity,GO:0004993~G-protein coupled serotonin receptor activity,GO:0008227~G-protein coupled amine receptor activity,GO:0016907~G-protein coupled acetylcholine receptor activity,GO:0030594~neurotransmitter receptor activity,	IPR000276:G protein-coupled receptor, rhodopsin-like,IPR000995:Muscarinic acetylcholine receptor family,IPR017452:GPCR, rhodopsin-like, 7TM,	dme04080:Neuroactive ligand-receptor interaction,				KW-0472~Membrane,KW-0628~Postsynaptic cell membrane,KW-0770~Synapse,KW-1003~Cell membrane,	KW-0812~Transmembrane,KW-1133~Transmembrane helix,		KW-0297~G-protein coupled receptor,KW-0675~Receptor,KW-0807~Transducer,	KW-0325~Glycoprotein,KW-0597~Phosphoprotein,	CARBOHYD:N-linked (GlcNAc...) asparagine,COMPBIAS:Basic and acidic residues,REGION:Disordered,TOPO_DOM:Cytoplasmic,TOPO_DOM:Extracellular,TRANSMEM:Helical; Name=1,TRANSMEM:Helical; Name=2,TRANSMEM:Helical; Name=3,TRANSMEM:Helical; Name=4,TRANSMEM:Helical; Name=5,TRANSMEM:Helical; Name=6,TRANSMEM:Helical; Name=7,
FBgn0262737	mushroom-body expressed(mub)		GO:0000381~regulation of alternative mRNA splicing, via spliceosome,GO:0010468~regulation of gene expression,GO:0051252~regulation of RNA metabolic process,	GO:0005634~nucleus,GO:0005737~cytoplasm,	GO:0003676~nucleic acid binding,GO:0003723~RNA binding,GO:0003729~mRNA binding,	IPR004087:K Homology domain,IPR004088:K Homology domain, type 1,			SM00322:KH,					KW-0694~RNA-binding,		DOMAIN:K Homology,REGION:Disordered,
FBgn0259986	nab(nab)		GO:0006355~regulation of transcription, DNA-templated,GO:0007626~locomotory behavior,GO:0014019~neuroblast development,GO:0035222~wing disc pattern formation,GO:0045892~negative regulation of transcription, DNA-templated,GO:0048666~neuron development,	GO:0005634~nucleus,	GO:0003712~transcription cofactor activity,GO:0008134~transcription factor binding,	IPR006988:Nab, N-terminal,IPR006989:NAB co-repressor, domain,				KW-0804~Transcription,KW-0805~Transcription regulation,	KW-0539~Nucleus,	KW-0732~Signal,		KW-0010~Activator,KW-0678~Repressor,		COMPBIAS:Polar residues,COMPBIAS:Pro residues,DOMAIN:NAB co-repressor,DOMAIN:Nab N-terminal,REGION:Disordered,REGION:NCD1,REGION:NCD2,
FBgn0039704	neyo(neo)		GO:0003383~apical constriction,GO:0016476~regulation of embryonic cell shape,	GO:0016020~membrane,GO:0016021~integral component of membrane,		IPR001507:Zona pellucida domain,IPR003609:Apple-like,			SM00241:ZP,SM00473:PAN_AP,		KW-0472~Membrane,	KW-0732~Signal,KW-0812~Transmembrane,KW-1133~Transmembrane helix,				COMPBIAS:Basic and acidic residues,DOMAIN:Apple,DOMAIN:ZP,REGION:Disordered,TRANSMEM:Helical,
FBgn0085424	nubbin(nub)		GO:0002809~negative regulation of antibacterial peptide biosynthetic process,GO:0006355~regulation of transcription, DNA-templated,GO:0006357~regulation of transcription from RNA polymerase II promoter,GO:0035107~appendage morphogenesis,GO:0045944~positive regulation of transcription from RNA polymerase II promoter,GO:0048468~cell development,GO:0048699~generation of neurons,GO:0048813~dendrite m…	GO:0005634~nucleus,	GO:0000976~transcription regulatory region sequence-specific DNA binding,GO:0000978~RNA polymerase II core promoter proximal region sequence-specific DNA binding,GO:0000981~RNA polymerase II transcription factor activity, sequence-specific DNA binding,GO:0001228~transcriptional activator activity, RNA polymerase II transcription regulatory region sequence-specific binding,GO:0003677~DNA binding,G…	IPR000327:POU-specific,IPR001356:Homeodomain,IPR009057:Homeodomain-like,IPR010982:Lambda repressor-like, DNA-binding domain,IPR013847:POU domain,IPR017970:Homeobox, conserved site,			SM00352:POU,SM00389:HOX,	KW-0804~Transcription,KW-0805~Transcription regulation,	KW-0539~Nucleus,	KW-0175~Coiled coil,KW-0371~Homeobox,		KW-0217~Developmental protein,KW-0238~DNA-binding,KW-9996~Developmental protein,		COMPBIAS:Polar residues,DNA_BIND:Homeobox,DOMAIN:Homeobox,DOMAIN:POU-specific,REGION:Disordered,
FBgn0028996	onecut(onecut)		GO:0006357~regulation of transcription from RNA polymerase II promoter,GO:0045944~positive regulation of transcription from RNA polymerase II promoter,	GO:0005634~nucleus,	GO:0000978~RNA polymerase II core promoter proximal region sequence-specific DNA binding,GO:0000981~RNA polymerase II transcription factor activity, sequence-specific DNA binding,GO:0001228~transcriptional activator activity, RNA polymerase II transcription regulatory region sequence-specific binding,GO:0003677~DNA binding,	IPR001356:Homeodomain,IPR003350:Homeodomain protein CUT,IPR009057:Homeodomain-like,IPR010982:Lambda repressor-like, DNA-binding domain,			SM00389:HOX,SM01109:SM01109,	KW-0804~Transcription,KW-0805~Transcription regulation,	KW-0539~Nucleus,	KW-0371~Homeobox,		KW-0238~DNA-binding,		COMPBIAS:Acidic residues,COMPBIAS:Basic and acidic residues,COMPBIAS:Polar residues,DNA_BIND:CUT,DNA_BIND:Homeobox,DOMAIN:CUT,DOMAIN:Homeobox,REGION:Disordered,
FBgn0004882	oo18 RNA-binding protein(orb)		GO:0006378~mRNA polyadenylation,GO:0006417~regulation of translation,GO:0007281~germ cell development,GO:0007310~oocyte dorsal/ventral axis specification,GO:0007314~oocyte anterior/posterior axis specification,GO:0008069~dorsal/ventral axis specification, ovarian follicular epithelium,GO:0045451~pole plasm oskar mRNA localization,GO:0046011~regulation of oskar mRNA translation,GO:2000766~negative…	GO:0005634~nucleus,GO:0005737~cytoplasm,GO:0005938~cell cortex,GO:0043005~neuron projection,GO:0043186~P granule,GO:0045202~synapse,GO:1990124~messenger ribonucleoprotein complex,GO:1990904~ribonucleoprotein complex,	GO:0000900~translation repressor activity, nucleic acid binding,GO:0003676~nucleic acid binding,GO:0003723~RNA binding,GO:0003729~mRNA binding,GO:0003730~mRNA 3'-UTR binding,GO:0005515~protein binding,GO:0008135~translation factor activity, RNA binding,GO:0043022~ribosome binding,GO:0045182~translation regulator activity,	IPR000504:RNA recognition motif domain,IPR012677:Nucleotide-binding, alpha-beta plait,	dme04320:Dorso-ventral axis formation,		SM00360:RRM,							COMPBIAS:Polar residues,DOMAIN:RRM,REGION:Disordered,
FBgn0025360	optix(Optix)		GO:0001745~compound eye morphogenesis,GO:0001751~compound eye photoreceptor cell differentiation,GO:0006357~regulation of transcription from RNA polymerase II promoter,GO:0007458~progression of morphogenetic furrow involved in compound eye morphogenesis,GO:0048749~compound eye development,GO:0048813~dendrite morphogenesis,	GO:0005634~nucleus,GO:0005667~transcription factor complex,	GO:0000978~RNA polymerase II core promoter proximal region sequence-specific DNA binding,GO:0000981~RNA polymerase II transcription factor activity, sequence-specific DNA binding,GO:0003677~DNA binding,GO:0043565~sequence-specific DNA binding,	IPR001356:Homeodomain,IPR009057:Homeodomain-like,			SM00389:HOX,		KW-0539~Nucleus,	KW-0371~Homeobox,		KW-0217~Developmental protein,KW-0238~DNA-binding,KW-9996~Developmental protein,		COMPBIAS:Polar residues,COMPBIAS:Pro residues,DNA_BIND:Homeobox,DOMAIN:Homeobox,REGION:Disordered,
FBgn0264307	orb2(orb2)		GO:0006417~regulation of translation,GO:0007141~male meiosis I,GO:0007283~spermatogenesis,GO:0007288~sperm axoneme assembly,GO:0007291~sperm individualization,GO:0007616~long-term memory,GO:0008049~male courtship behavior,GO:0008356~asymmetric cell division,GO:0017148~negative regulation of translation,GO:0045727~positive regulation of translation,GO:0050821~protein stabilization,GO:2000766~negat…	GO:0005634~nucleus,GO:0005737~cytoplasm,GO:0005829~cytosol,GO:0005938~cell cortex,GO:0030424~axon,GO:0032991~macromolecular complex,GO:0043005~neuron projection,GO:0043204~perikaryon,GO:0043679~axon terminus,GO:0044292~dendrite terminus,GO:0044297~cell body,GO:0045202~synapse,GO:0048471~perinuclear region of cytoplasm,GO:0097060~synaptic membrane,GO:0098793~presynapse,GO:0098794~postsynapse,GO:19…	GO:0000900~translation repressor activity, nucleic acid binding,GO:0003676~nucleic acid binding,GO:0003723~RNA binding,GO:0003730~mRNA 3'-UTR binding,GO:0005515~protein binding,GO:0008135~translation factor activity, RNA binding,GO:0008494~translation activator activity,GO:0042802~identical protein binding,GO:0043022~ribosome binding,GO:0045182~translation regulator activity,	IPR000504:RNA recognition motif domain,IPR012677:Nucleotide-binding, alpha-beta plait,	dme04320:Dorso-ventral axis formation,		SM00360:RRM,	KW-0131~Cell cycle,KW-0132~Cell division,KW-0221~Differentiation,KW-0744~Spermatogenesis,KW-0810~Translation regulation,	KW-0034~Amyloid,KW-0770~Synapse,KW-0963~Cytoplasm,KW-0966~Cell projection,	KW-0677~Repeat,		KW-0010~Activator,KW-0678~Repressor,KW-0694~RNA-binding,	KW-0597~Phosphoprotein,	COMPBIAS:Polar residues,DOMAIN:RRM,DOMAIN:RRM 1,DOMAIN:RRM 2,REGION:Disordered,REGION:Gln/His-rich,
FBgn0003028	ovo(ovo)		GO:0000122~negative regulation of transcription from RNA polymerase II promoter,GO:0006357~regulation of transcription from RNA polymerase II promoter,GO:0007010~cytoskeleton organization,GO:0008343~adult feeding behavior,GO:0008360~regulation of cell shape,GO:0009913~epidermal cell differentiation,GO:0016348~imaginal disc-derived leg joint morphogenesis,GO:0018992~germ-line sex determination,GO:…	GO:0005634~nucleus,GO:0005654~nucleoplasm,GO:0005737~cytoplasm,	GO:0000978~RNA polymerase II core promoter proximal region sequence-specific DNA binding,GO:0000981~RNA polymerase II transcription factor activity, sequence-specific DNA binding,GO:0001223~transcription coactivator binding,GO:0003677~DNA binding,GO:0043565~sequence-specific DNA binding,GO:0046872~metal ion binding,GO:1990837~sequence-specific double-stranded DNA binding,	IPR013087:Zinc finger C2H2-type/integrase DNA-binding domain,			SM00355:ZnF_C2H2,	KW-0221~Differentiation,KW-0804~Transcription,KW-0805~Transcription regulation,KW-0896~Oogenesis,	KW-0539~Nucleus,KW-0963~Cytoplasm,	KW-0677~Repeat,KW-0863~Zinc-finger,	KW-0479~Metal-binding,KW-0862~Zinc,	KW-0010~Activator,KW-0217~Developmental protein,KW-0238~DNA-binding,KW-0678~Repressor,KW-9996~Developmental protein,	KW-0832~Ubl conjugation,	COMPBIAS:Basic and acidic residues,COMPBIAS:Polar residues,COMPBIAS:Pro residues,MUTAGEN:K->G: Abolishes tal-dependent cleavage and ubiquitination by Ubr3; when associated with G-3 and G-8.,MUTAGEN:K->G: Decreases but does not prevent tal-dependent cleavage. Abolishes tal-dependent cleavage; when associated with G-8. Abolishes tal-dependent cleavage and ubiquitination by Ubr3; when associated wit…
FBgn0085432	pangolin(pan)		GO:0002009~morphogenesis of an epithelium,GO:0006355~regulation of transcription, DNA-templated,GO:0006357~regulation of transcription from RNA polymerase II promoter,GO:0007367~segment polarity determination,GO:0007435~salivary gland morphogenesis,GO:0007476~imaginal disc-derived wing morphogenesis,GO:0007500~mesodermal cell fate determination,GO:0007507~heart development,GO:0009880~embryonic pa…	GO:0005634~nucleus,GO:0005654~nucleoplasm,GO:0005667~transcription factor complex,GO:1990907~beta-catenin-TCF complex,	GO:0000978~RNA polymerase II core promoter proximal region sequence-specific DNA binding,GO:0000981~RNA polymerase II transcription factor activity, sequence-specific DNA binding,GO:0001222~transcription corepressor binding,GO:0001228~transcriptional activator activity, RNA polymerase II transcription regulatory region sequence-specific binding,GO:0003677~DNA binding,GO:0005515~protein binding,GO…	IPR009071:High mobility group (HMG) box domain,IPR013558:CTNNB1 binding, N-teminal,IPR024940:Transcription factor TCF/LEF,IPR027397:Catenin binding domain,	dme04310:Wnt signaling pathway,		SM00398:HMG,	KW-0804~Transcription,KW-0805~Transcription regulation,KW-0879~Wnt signaling pathway,	KW-0539~Nucleus,			KW-0010~Activator,KW-0217~Developmental protein,KW-0238~DNA-binding,KW-0678~Repressor,KW-0709~Segmentation polarity protein,KW-9996~Developmental protein,		COMPBIAS:Basic and acidic residues,COMPBIAS:Polar residues,DNA_BIND:HMG box,DOMAIN:HMG box,MOTIF:Nuclear localization signal,REGION:Beta-catenin binding site,REGION:Disordered,
FBgn0261552	pasilla(ps)		GO:0000381~regulation of alternative mRNA splicing, via spliceosome,GO:0000398~mRNA splicing, via spliceosome,GO:0010468~regulation of gene expression,GO:0033120~positive regulation of RNA splicing,GO:0051171~regulation of nitrogen compound metabolic process,GO:0051252~regulation of RNA metabolic process,GO:0060255~regulation of macromolecule metabolic process,GO:0080090~regulation of primary met…	GO:0005634~nucleus,GO:0005737~cytoplasm,GO:0005829~cytosol,	GO:0003676~nucleic acid binding,GO:0003723~RNA binding,GO:0003729~mRNA binding,GO:0097157~pre-mRNA intronic binding,	IPR004087:K Homology domain,IPR004088:K Homology domain, type 1,			SM00322:KH,	KW-0507~mRNA processing,KW-0508~mRNA splicing,	KW-0539~Nucleus,KW-0963~Cytoplasm,	KW-0677~Repeat,		KW-0694~RNA-binding,		COMPBIAS:Polar residues,DOMAIN:K Homology,DOMAIN:KH 1,DOMAIN:KH 2,DOMAIN:KH 3,MUTAGEN:P->L: In both embryo and larva, results in irregularly shaped salivary glands with bulges of variable sizes, leading to greater distances between neighboring nuclei.,REGION:Disordered,REGION:Required for RNA binding,
FBgn0035229	pinstripe(pns)		GO:0032483~regulation of Rab protein signal transduction,	GO:0005794~Golgi apparatus,GO:0016020~membrane,	GO:0005085~guanyl-nucleotide exchange factor activity,GO:0031267~small GTPase binding,	IPR001024:Lipoxygenase, LH2,IPR001194:DENN domain,IPR004012:RUN,IPR005112:dDENN domain,IPR005113:uDENN domain,			SM00593:RUN,SM00799:DENN,SM00800:uDENN,SM00801:dDENN,		KW-0472~Membrane,	KW-0677~Repeat,				COMPBIAS:Polar residues,COMPBIAS:Pro residues,DOMAIN:PLAT,DOMAIN:RUN,DOMAIN:UDENN,REGION:Disordered,
FBgn0263102	pipsqueak(psq)		GO:0006357~regulation of transcription from RNA polymerase II promoter,GO:0007315~pole plasm assembly,GO:0007476~imaginal disc-derived wing morphogenesis,GO:0008595~anterior/posterior axis specification, embryo,GO:0009880~embryonic pattern specification,GO:0016458~gene silencing,GO:0031507~heterochromatin assembly,	GO:0005634~nucleus,GO:0031519~PcG protein complex,	GO:0003677~DNA binding,GO:0031208~POZ domain binding,GO:0042803~protein homodimerization activity,GO:0043565~sequence-specific DNA binding,	IPR000210:BTB/POZ-like,IPR007889:DNA binding HTH domain, Psq-type,IPR009057:Homeodomain-like,IPR011333:BTB/POZ fold,			SM00225:BTB,		KW-0539~Nucleus,			KW-0238~DNA-binding,		COMPBIAS:Basic and acidic residues,COMPBIAS:Polar residues,DNA_BIND:H-T-H motif,DOMAIN:BTB,DOMAIN:HTH psq-type,REGION:Disordered,
FBgn0039431	plum(plum)		GO:0016322~neuron remodeling,GO:0045886~negative regulation of synaptic growth at neuromuscular junction,GO:0098609~cell-cell adhesion,	GO:0005887~integral component of plasma membrane,GO:0005911~cell-cell junction,GO:0016021~integral component of membrane,GO:0030424~axon,GO:0030425~dendrite,	GO:0050839~cell adhesion molecule binding,	IPR003598:Immunoglobulin subtype 2,IPR003599:Immunoglobulin subtype,IPR003961:Fibronectin, type III,IPR007110:Immunoglobulin-like domain,IPR013783:Immunoglobulin-like fold,			SM00408:IGc2,SM00409:IG,		KW-0472~Membrane,	KW-0732~Signal,KW-0812~Transmembrane,KW-1133~Transmembrane helix,				COMPBIAS:Polar residues,DOMAIN:Fibronectin type-III,DOMAIN:Ig-like,REGION:Disordered,TRANSMEM:Helical,
FBgn0038418	poils au dos(pad)		GO:0000122~negative regulation of transcription from RNA polymerase II promoter,GO:0006357~regulation of transcription from RNA polymerase II promoter,GO:0008407~chaeta morphogenesis,	GO:0005634~nucleus,GO:0005694~chromosome,	GO:0000978~RNA polymerase II core promoter proximal region sequence-specific DNA binding,GO:0000981~RNA polymerase II transcription factor activity, sequence-specific DNA binding,GO:0003677~DNA binding,GO:0008270~zinc ion binding,GO:0043035~chromatin insulator sequence binding,	IPR012934:Zinc finger, AD-type,IPR013087:Zinc finger C2H2-type/integrase DNA-binding domain,			SM00355:ZnF_C2H2,SM00868:SM00868,			KW-0677~Repeat,	KW-0862~Zinc,			COMPBIAS:Polar residues,DOMAIN:C2H2-type,DOMAIN:ZAD,REGION:Disordered,
FBgn0003118	pointed(pnt)		GO:0001742~oenocyte differentiation,GO:0001751~compound eye photoreceptor cell differentiation,GO:0006355~regulation of transcription, DNA-templated,GO:0006357~regulation of transcription from RNA polymerase II promoter,GO:0007173~epidermal growth factor receptor signaling pathway,GO:0007424~open tracheal system development,GO:0007427~epithelial cell migration, open tracheal system,GO:0007428~pri…	GO:0005634~nucleus,	GO:0000976~transcription regulatory region sequence-specific DNA binding,GO:0000981~RNA polymerase II transcription factor activity, sequence-specific DNA binding,GO:0001228~transcriptional activator activity, RNA polymerase II transcription regulatory region sequence-specific binding,GO:0003700~transcription factor activity, sequence-specific DNA binding,GO:0005515~protein binding,GO:0043565~seq…	IPR000418:Ets domain,IPR003118:Pointed domain,IPR013761:Sterile alpha motif/pointed domain,	dme04013:MAPK signaling pathway - fly,dme04320:Dorso-ventral axis formation,		SM00251:SAM_PNT,SM00413:ETS,	KW-0804~Transcription,KW-0805~Transcription regulation,	KW-0539~Nucleus,			KW-0010~Activator,KW-0217~Developmental protein,KW-0238~DNA-binding,KW-9996~Developmental protein,	KW-0597~Phosphoprotein,	COMPBIAS:Polar residues,DNA_BIND:ETS,DOMAIN:PNT,MUTAGEN:T->A: Reduced activity and lack of response to Ras85D or rl stimulation.,REGION:Disordered,
FBgn0036770	prestin(Prestin)		GO:0008272~sulfate transport,GO:0015701~bicarbonate transport,GO:0015724~formate transport,GO:0019532~oxalate transport,GO:0055085~transmembrane transport,GO:0070588~calcium ion transmembrane transport,	GO:0005887~integral component of plasma membrane,GO:0016020~membrane,	GO:0005452~inorganic anion exchanger activity,GO:0008271~secondary active sulfate transmembrane transporter activity,GO:0015085~calcium ion transmembrane transporter activity,GO:0015106~bicarbonate transmembrane transporter activity,GO:0015108~chloride transmembrane transporter activity,GO:0015116~sulfate transmembrane transporter activity,GO:0015301~anion:anion antiporter activity,GO:0015499~for…	IPR001902:Sulphate anion transporter,IPR002645:STAS domain,IPR011547:Sulphate transporter,				KW-0813~Transport,	KW-0472~Membrane,					COMPBIAS:Polar residues,DOMAIN:STAS,REGION:Disordered,TRANSMEM:Helical,
FBgn0039776	prolyl-4-hydroxylase-alpha EFB(PH4alphaEFB)		GO:0018401~peptidyl-proline hydroxylation to 4-hydroxy-L-proline,	GO:0005783~endoplasmic reticulum,GO:0005788~endoplasmic reticulum lumen,GO:0012505~endomembrane system,	GO:0004656~procollagen-proline 4-dioxygenase activity,GO:0005506~iron ion binding,GO:0016705~oxidoreductase activity, acting on paired donors, with incorporation or reduction of molecular oxygen,GO:0031418~L-ascorbic acid binding,	IPR005123:Oxoglutarate/iron-dependent dioxygenase,IPR006620:Prolyl 4-hydroxylase, alpha subunit,IPR011990:Tetratricopeptide-like helical,IPR013547:Prolyl 4-hydroxylase alpha-subunit, N-terminal,	dme00330:Arginine and proline metabolism,dme01100:Metabolic pathways,		SM00702:P4Hc,		KW-0256~Endoplasmic reticulum,	KW-0175~Coiled coil,KW-0732~Signal,	KW-0408~Iron,KW-0479~Metal-binding,	KW-0223~Dioxygenase,	KW-0325~Glycoprotein,	DOMAIN:Fe2OG dioxygenase,
FBgn0040752	prosap(Prosap)		GO:0008284~positive regulation of cell proliferation,GO:0035331~negative regulation of hippo signaling,GO:0050808~synapse organization,GO:0051124~synaptic growth at neuromuscular junction,GO:0097107~postsynaptic density assembly,GO:1990255~subsynaptic reticulum organization,GO:2000050~regulation of non-canonical Wnt signaling pathway,	GO:0005737~cytoplasm,GO:0014069~postsynaptic density,GO:0030424~axon,GO:0031594~neuromuscular junction,GO:0043195~terminal bouton,GO:0043197~dendritic spine,GO:0045211~postsynaptic membrane,	GO:0005515~protein binding,GO:0030160~GKAP/Homer scaffold activity,GO:0035255~ionotropic glutamate receptor binding,	IPR001452:Src homology-3 domain,IPR001478:PDZ domain,IPR002110:Ankyrin repeat,			SM00228:PDZ,SM00248:ANK,SM00326:SH3,			KW-0040~ANK repeat,				COMPBIAS:Basic residues,COMPBIAS:Polar residues,COMPBIAS:Pro residues,DOMAIN:PDZ,DOMAIN:SH3,REGION:Disordered,REPEAT:ANK,
FBgn0004595	prospero(pros)		GO:0000122~negative regulation of transcription from RNA polymerase II promoter,GO:0002052~positive regulation of neuroblast proliferation,GO:0006355~regulation of transcription, DNA-templated,GO:0006357~regulation of transcription from RNA polymerase II promoter,GO:0007399~nervous system development,GO:0007402~ganglion mother cell fate determination,GO:0007405~neuroblast proliferation,GO:0007406…	GO:0005634~nucleus,GO:0005886~plasma membrane,GO:0005938~cell cortex,GO:0045179~apical cortex,GO:0045180~basal cortex,	GO:0000978~RNA polymerase II core promoter proximal region sequence-specific DNA binding,GO:0000981~RNA polymerase II transcription factor activity, sequence-specific DNA binding,GO:0001227~transcriptional repressor activity, RNA polymerase II transcription regulatory region sequence-specific binding,GO:0003677~DNA binding,GO:0003700~transcription factor activity, sequence-specific DNA binding,GO…	IPR009057:Homeodomain-like,IPR023082:Homeo-prospero domain,	dme04013:MAPK signaling pathway - fly,			KW-0804~Transcription,KW-0805~Transcription regulation,	KW-0539~Nucleus,KW-0963~Cytoplasm,	KW-0175~Coiled coil,KW-0371~Homeobox,KW-0732~Signal,		KW-0217~Developmental protein,KW-0238~DNA-binding,KW-9996~Developmental protein,	KW-0597~Phosphoprotein,	COMPBIAS:Basic and acidic residues,COMPBIAS:Polar residues,COMPBIAS:Pro residues,DOMAIN:Prospero,DOMAIN:Prospero-type homeo,MOTIF:Nuclear localization signal,REGION:Disordered,REGION:Homeo-Prospero,SITE:Interaction with DNA,
FBgn0265597	radish(rad)		GO:0007615~anesthesia-resistant memory,GO:0008016~regulation of heart contraction,GO:0008355~olfactory learning,GO:0051056~regulation of small GTPase mediated signal transduction,GO:0090630~activation of GTPase activity,	GO:0005634~nucleus,GO:0005737~cytoplasm,GO:0030424~axon,GO:0043025~neuronal cell body,	GO:0005096~GTPase activator activity,	IPR000210:BTB/POZ-like,IPR000331:Rap GTPase activating proteins domain,IPR011333:BTB/POZ fold,			SM00225:BTB,					KW-0343~GTPase activation,		COMPBIAS:Basic and acidic residues,COMPBIAS:Polar residues,DOMAIN:Rap-GAP,REGION:Disordered,
FBgn0015778	rasputin(rin)		GO:0001752~compound eye photoreceptor fate commitment,GO:0008069~dorsal/ventral axis specification, ovarian follicular epithelium,GO:0010628~positive regulation of gene expression,GO:0016318~ommatidial rotation,GO:0034063~stress granule assembly,GO:1990928~response to amino acid starvation,	GO:0005737~cytoplasm,GO:0005829~cytosol,GO:0010494~cytoplasmic stress granule,GO:0071011~precatalytic spliceosome,GO:0071013~catalytic step 2 spliceosome,GO:1990904~ribonucleoprotein complex,	GO:0003676~nucleic acid binding,GO:0003678~DNA helicase activity,GO:0003723~RNA binding,GO:0003724~RNA helicase activity,GO:0003729~mRNA binding,GO:0005515~protein binding,	IPR000504:RNA recognition motif domain,IPR002075:Nuclear transport factor 2,IPR012677:Nucleotide-binding, alpha-beta plait,IPR018222:Nuclear transport factor 2, Eukaryote,			SM00360:RRM,							COMPBIAS:Polar residues,DOMAIN:NTF2,DOMAIN:RRM,REGION:Disordered,
FBgn0003209	raw(raw)		GO:0002009~morphogenesis of an epithelium,GO:0007390~germ-band shortening,GO:0007391~dorsal closure,GO:0007417~central nervous system development,GO:0007435~salivary gland morphogenesis,GO:0007442~hindgut morphogenesis,GO:0007443~Malpighian tubule morphogenesis,GO:0008104~protein localization,GO:0008360~regulation of cell shape,GO:0008406~gonad development,GO:0035262~gonad morphogenesis,GO:003529…	GO:0005886~plasma membrane,			dme04013:MAPK signaling pathway - fly,					KW-0732~Signal,				COMPBIAS:Polar residues,REGION:Disordered,
FBgn0003254	ribbon(rib)		GO:0006355~regulation of transcription, DNA-templated,GO:0006357~regulation of transcription from RNA polymerase II promoter,GO:0007010~cytoskeleton organization,GO:0007391~dorsal closure,GO:0007417~central nervous system development,GO:0007424~open tracheal system development,GO:0007426~tracheal outgrowth, open tracheal system,GO:0007427~epithelial cell migration, open tracheal system,GO:0007431…	GO:0005634~nucleus,	GO:0003677~DNA binding,GO:0003700~transcription factor activity, sequence-specific DNA binding,	IPR000210:BTB/POZ-like,IPR007889:DNA binding HTH domain, Psq-type,IPR009057:Homeodomain-like,IPR011333:BTB/POZ fold,			SM00225:BTB,		KW-0539~Nucleus,			KW-0238~DNA-binding,		COMPBIAS:Basic and acidic residues,COMPBIAS:Polar residues,DNA_BIND:H-T-H motif,DOMAIN:BTB,DOMAIN:HTH psq-type,REGION:Disordered,
FBgn0037672	salivary gland-expressed bHLH(sage)		GO:0001707~mesoderm formation,GO:0006355~regulation of transcription, DNA-templated,GO:0006357~regulation of transcription from RNA polymerase II promoter,GO:0007431~salivary gland development,GO:0045944~positive regulation of transcription from RNA polymerase II promoter,	GO:0005634~nucleus,GO:0005700~polytene chromosome,	GO:0000978~RNA polymerase II core promoter proximal region sequence-specific DNA binding,GO:0000981~RNA polymerase II transcription factor activity, sequence-specific DNA binding,GO:0003700~transcription factor activity, sequence-specific DNA binding,GO:0046983~protein dimerization activity,	IPR011598:Myc-type, basic helix-loop-helix (bHLH) domain,			SM00353:HLH,		KW-0539~Nucleus,					DOMAIN:BHLH,REGION:Disordered,
FBgn0041094	scylla(scyl)		GO:0006915~apoptotic process,GO:0006979~response to oxidative stress,GO:0008219~cell death,GO:0008258~head involution,GO:0009968~negative regulation of signal transduction,GO:0019953~sexual reproduction,GO:0032006~regulation of TOR signaling,GO:0032504~multicellular organism reproduction,GO:0045926~negative regulation of growth,	GO:0005737~cytoplasm,		IPR012918:RTP801-like,				KW-0053~Apoptosis,	KW-0963~Cytoplasm,			KW-0217~Developmental protein,KW-9996~Developmental protein,		COMPBIAS:Polar residues,REGION:Disordered,
FBgn0263260	seele(sel)		GO:0007311~maternal specification of dorsal/ventral axis, oocyte, germ-line encoded,GO:0009951~polarity specification of dorsal/ventral axis,GO:0050708~regulation of protein secretion,GO:0061077~chaperone-mediated protein folding,GO:0070613~regulation of protein processing,	GO:0005783~endoplasmic reticulum,GO:0012505~endomembrane system,	GO:0051087~chaperone binding,	IPR021852:Domain of unknown function DUF3456,					KW-0256~Endoplasmic reticulum,	KW-0732~Signal,		KW-0217~Developmental protein,KW-9996~Developmental protein,	KW-1015~Disulfide bond,	DOMAIN:Saposin B-type,MOTIF:Prevents secretion from ER,
FBgn0051632	senseless-2(sens-2)		GO:0006357~regulation of transcription from RNA polymerase II promoter,	GO:0005634~nucleus,	GO:0000977~RNA polymerase II regulatory region sequence-specific DNA binding,GO:0000981~RNA polymerase II transcription factor activity, sequence-specific DNA binding,	IPR013087:Zinc finger C2H2-type/integrase DNA-binding domain,			SM00355:ZnF_C2H2,			KW-0863~Zinc-finger,	KW-0479~Metal-binding,KW-0862~Zinc,			COMPBIAS:Basic and acidic residues,COMPBIAS:Basic residues,COMPBIAS:Polar residues,COMPBIAS:Pro residues,DOMAIN:C2H2-type,REGION:Disordered,
FBgn0003507	serpent(srp)		GO:0000122~negative regulation of transcription from RNA polymerase II promoter,GO:0001706~endoderm formation,GO:0001710~mesodermal cell fate commitment,GO:0006355~regulation of transcription, DNA-templated,GO:0006357~regulation of transcription from RNA polymerase II promoter,GO:0006914~autophagy,GO:0007390~germ-band shortening,GO:0007391~dorsal closure,GO:0007435~salivary gland morphogenesis,GO…	GO:0005634~nucleus,GO:0090575~RNA polymerase II transcription factor complex,	GO:0000976~transcription regulatory region sequence-specific DNA binding,GO:0000978~RNA polymerase II core promoter proximal region sequence-specific DNA binding,GO:0000981~RNA polymerase II transcription factor activity, sequence-specific DNA binding,GO:0001223~transcription coactivator binding,GO:0001228~transcriptional activator activity, RNA polymerase II transcription regulatory region seque…	IPR000679:Zinc finger, GATA-type,IPR013088:Zinc finger, NHR/GATA-type,			SM00401:ZnF_GATA,	KW-0804~Transcription,KW-0805~Transcription regulation,	KW-0539~Nucleus,	KW-0863~Zinc-finger,	KW-0479~Metal-binding,KW-0862~Zinc,	KW-0010~Activator,KW-0217~Developmental protein,KW-0238~DNA-binding,KW-9996~Developmental protein,	KW-0597~Phosphoprotein,	COMPBIAS:Basic residues,COMPBIAS:Polar residues,DOMAIN:GATA-type,REGION:Disordered,ZN_FING:GATA-type,
FBgn0085387	shaking B(shakB)		GO:0003254~regulation of membrane depolarization,GO:0006811~ion transport,GO:0007602~phototransduction,GO:0007630~jump response,GO:0009416~response to light stimulus,GO:0010496~intercellular transport,GO:0010644~cell communication by electrical coupling,GO:0016264~gap junction assembly,GO:0055085~transmembrane transport,	GO:0005886~plasma membrane,GO:0005921~gap junction,GO:0016021~integral component of membrane,	GO:0005243~gap junction channel activity,GO:0009881~photoreceptor activity,	IPR000990:Innexin,				KW-0085~Behavior,KW-0406~Ion transport,KW-0813~Transport,	KW-0303~Gap junction,KW-0472~Membrane,KW-0965~Cell junction,KW-1003~Cell membrane,	KW-0812~Transmembrane,KW-1133~Transmembrane helix,		KW-0407~Ion channel,		TOPO_DOM:Cytoplasmic,TOPO_DOM:Extracellular,TRANSMEM:Helical,
FBgn0003382	shavenoid(sha)		GO:0009913~epidermal cell differentiation,GO:0035017~cuticle pattern formation,GO:0035317~imaginal disc-derived wing hair organization,GO:0048800~antennal morphogenesis,	GO:0005938~cell cortex,GO:0016021~integral component of membrane,							KW-0472~Membrane,	KW-0732~Signal,KW-0812~Transmembrane,KW-1133~Transmembrane helix,				COMPBIAS:Basic and acidic residues,COMPBIAS:Polar residues,COMPBIAS:Pro residues,REGION:Disordered,TRANSMEM:Helical,
FBgn0030018	slipper(slpr)		GO:0002009~morphogenesis of an epithelium,GO:0006468~protein phosphorylation,GO:0007254~JNK cascade,GO:0007391~dorsal closure,GO:0007394~dorsal closure, elongation of leading edge cells,GO:0009408~response to heat,GO:0046330~positive regulation of JNK cascade,GO:0046529~imaginal disc fusion, thorax closure,GO:0046777~protein autophosphorylation,GO:0046843~dorsal appendage formation,GO:0048010~vas…	GO:0005737~cytoplasm,GO:0005938~cell cortex,	GO:0004672~protein kinase activity,GO:0004674~protein serine/threonine kinase activity,GO:0004706~JUN kinase kinase kinase activity,GO:0004709~MAP kinase kinase kinase activity,GO:0004712~protein serine/threonine/tyrosine kinase activity,GO:0005524~ATP binding,GO:0042803~protein homodimerization activity,	IPR000719:Protein kinase, catalytic domain,IPR001245:Serine-threonine/tyrosine-protein kinase catalytic domain,IPR001452:Src homology-3 domain,IPR008271:Serine/threonine-protein kinase, active site,IPR011009:Protein kinase-like domain,IPR015785:Mitogen-activated protein (MAP) kinase kinase kinase 9/10/11-like,	dme04013:MAPK signaling pathway - fly,		SM00220:S_TKc,SM00326:SH3,			KW-0175~Coiled coil,KW-0677~Repeat,KW-0728~SH3 domain,	KW-0067~ATP-binding,KW-0547~Nucleotide-binding,	KW-0217~Developmental protein,KW-0418~Kinase,KW-0723~Serine/threonine-protein kinase,KW-0808~Transferase,KW-9996~Developmental protein,	KW-0597~Phosphoprotein,	ACT_SITE:Proton acceptor,COMPBIAS:Basic and acidic residues,COMPBIAS:Polar residues,DOMAIN:Protein kinase,DOMAIN:SH3,MUTAGEN:K->A: Loss of kinase activity. Attenuates bsk activation.,REGION:Disordered,REGION:Leucine-zipper 1,REGION:Leucine-zipper 2,
FBgn0029761	small conductance calcium-activated potassium channel(SK)		GO:0006811~ion transport,GO:0006813~potassium ion transport,GO:0016057~regulation of membrane potential in photoreceptor cell,GO:0071805~potassium ion transmembrane transport,	GO:0005886~plasma membrane,GO:0016020~membrane,GO:0016021~integral component of membrane,GO:0043005~neuron projection,GO:0043025~neuronal cell body,	GO:0005516~calmodulin binding,GO:0009881~photoreceptor activity,GO:0015269~calcium-activated potassium channel activity,GO:0016286~small conductance calcium-activated potassium channel activity,	IPR004178:Calmodulin-binding domain,IPR013099:Ion transport 2,IPR015449:Potassium channel, calcium-activated, SK,			SM01053:SM01053,	KW-0406~Ion transport,KW-0813~Transport,	KW-0472~Membrane,	KW-0175~Coiled coil,KW-0812~Transmembrane,KW-1133~Transmembrane helix,		KW-0112~Calmodulin-binding,KW-0407~Ion channel,		COMPBIAS:Polar residues,DOMAIN:Calmodulin-binding,INTRAMEM:Pore-forming; Name=Segment H5,REGION:Calmodulin-binding,REGION:Disordered,TRANSMEM:Helical,TRANSMEM:Helical; Name=Segment S1,TRANSMEM:Helical; Name=Segment S2,TRANSMEM:Helical; Name=Segment S3,TRANSMEM:Helical; Name=Segment S4,TRANSMEM:Helical; Name=Segment S5,TRANSMEM:Helical; Name=Segment S6,
FBgn0003435	smooth(sm)		GO:0000398~mRNA splicing, via spliceosome,GO:0006397~mRNA processing,GO:0007411~axon guidance,GO:0008340~determination of adult lifespan,GO:0008343~adult feeding behavior,GO:0043484~regulation of RNA splicing,	GO:0005634~nucleus,GO:0005654~nucleoplasm,GO:0005685~U1 snRNP,	GO:0003676~nucleic acid binding,GO:0003723~RNA binding,GO:0003729~mRNA binding,GO:0030619~U1 snRNA binding,	IPR000504:RNA recognition motif domain,IPR006536:HnRNP-L/PTB/hephaestus splicing factor,IPR012677:Nucleotide-binding, alpha-beta plait,IPR021790:Protein of unknown function DUF3355,			SM00360:RRM,							COMPBIAS:Polar residues,DOMAIN:RRM,REGION:Disordered,
FBgn0261648	spalt major(salm)		GO:0000381~regulation of alternative mRNA splicing, via spliceosome,GO:0001751~compound eye photoreceptor cell differentiation,GO:0006355~regulation of transcription, DNA-templated,GO:0006357~regulation of transcription from RNA polymerase II promoter,GO:0007423~sensory organ development,GO:0007424~open tracheal system development,GO:0007438~oenocyte development,GO:0007525~somatic muscle developm…	GO:0005634~nucleus,	GO:0000978~RNA polymerase II core promoter proximal region sequence-specific DNA binding,GO:0000981~RNA polymerase II transcription factor activity, sequence-specific DNA binding,GO:0046872~metal ion binding,	IPR013087:Zinc finger C2H2-type/integrase DNA-binding domain,			SM00355:ZnF_C2H2,	KW-0804~Transcription,KW-0805~Transcription regulation,	KW-0539~Nucleus,	KW-0677~Repeat,KW-0863~Zinc-finger,	KW-0479~Metal-binding,KW-0862~Zinc,	KW-0217~Developmental protein,KW-0238~DNA-binding,KW-9996~Developmental protein,	KW-0597~Phosphoprotein,	COMPBIAS:Acidic residues,COMPBIAS:Basic and acidic residues,COMPBIAS:Polar residues,COMPBIAS:Pro residues,DOMAIN:C2H2-type,REGION:Disordered,ZN_FING:C2H2-type 1,ZN_FING:C2H2-type 2,ZN_FING:C2H2-type 3,ZN_FING:C2H2-type 4,ZN_FING:C2H2-type 5,ZN_FING:C2H2-type 6,ZN_FING:C2H2-type 7,
FBgn0264324	sponge(spg)		GO:0007264~small GTPase mediated signal transduction,GO:0007417~central nervous system development,GO:0007465~R7 cell fate commitment,GO:0045874~positive regulation of sevenless signaling pathway,GO:0070374~positive regulation of ERK1 and ERK2 cascade,GO:0090630~activation of GTPase activity,	GO:0005737~cytoplasm,GO:0005829~cytosol,GO:0005886~plasma membrane,	GO:0005085~guanyl-nucleotide exchange factor activity,GO:0031267~small GTPase binding,	IPR001452:Src homology-3 domain,IPR026791:Dedicator of cytokinesis,IPR027007:DHR-1 domain,IPR027357:DHR-2 domain,			SM00326:SH3,		KW-0963~Cytoplasm,			KW-0344~Guanine-nucleotide releasing factor,	KW-0597~Phosphoprotein,	COMPBIAS:Polar residues,COMPBIAS:Pro residues,DOMAIN:C2 DOCK-type,DOMAIN:DOCKER,DOMAIN:SH3,REGION:Disordered,
FBgn0263396	squid(sqd)		GO:0000184~nuclear-transcribed mRNA catabolic process, nonsense-mediated decay,GO:0000381~regulation of alternative mRNA splicing, via spliceosome,GO:0000398~mRNA splicing, via spliceosome,GO:0006405~RNA export from nucleus,GO:0006406~mRNA export from nucleus,GO:0007293~germarium-derived egg chamber formation,GO:0007297~ovarian follicle cell migration,GO:0007314~oocyte anterior/posterior axis spe…	GO:0000785~chromatin,GO:0005634~nucleus,GO:0005654~nucleoplasm,GO:0005703~polytene chromosome puff,GO:0005737~cytoplasm,GO:0035062~omega speckle,GO:0071011~precatalytic spliceosome,GO:0071013~catalytic step 2 spliceosome,	GO:0003676~nucleic acid binding,GO:0003723~RNA binding,GO:0003729~mRNA binding,GO:0003730~mRNA 3'-UTR binding,	IPR000504:RNA recognition motif domain,IPR012677:Nucleotide-binding, alpha-beta plait,	dme04320:Dorso-ventral axis formation,		SM00360:RRM,		KW-0539~Nucleus,KW-0963~Cytoplasm,	KW-0677~Repeat,		KW-0687~Ribonucleoprotein,KW-0694~RNA-binding,	KW-0597~Phosphoprotein,	COMPBIAS:Basic and acidic residues,COMPBIAS:Polar residues,DOMAIN:RRM,DOMAIN:RRM 1,DOMAIN:RRM 2,REGION:Disordered,
FBgn0086779	steppke(step)		GO:0001700~embryonic development via the syncytial blastoderm,GO:0007391~dorsal closure,GO:0007474~imaginal disc-derived wing vein specification,GO:0014068~positive regulation of phosphatidylinositol 3-kinase signaling,GO:0030100~regulation of endocytosis,GO:0032012~regulation of ARF protein signal transduction,GO:0032014~positive regulation of ARF protein signal transduction,GO:0032956~regulatio…	GO:0000139~Golgi membrane,GO:0005829~cytosol,GO:0005886~plasma membrane,GO:0005912~adherens junction,GO:0005938~cell cortex,GO:0032154~cleavage furrow,GO:0070938~contractile ring,GO:1904269~cell leading edge cell cortex,	GO:0005085~guanyl-nucleotide exchange factor activity,GO:0005547~phosphatidylinositol-3,4,5-trisphosphate binding,GO:0042803~protein homodimerization activity,	IPR000904:SEC7-like,IPR001849:Pleckstrin homology domain,IPR011993:Pleckstrin homology-like domain,IPR023394:SEC7-like, alpha orthogonal bundle,	dme04144:Endocytosis,		SM00222:Sec7,SM00233:PH,							COMPBIAS:Basic residues,COMPBIAS:Polar residues,DOMAIN:PH,DOMAIN:SEC7,REGION:Disordered,
FBgn0052676	stuxnet(stx)		GO:0010499~proteasomal ubiquitin-independent protein catabolic process,	GO:0005634~nucleus,GO:0005654~nucleoplasm,		IPR000626:Ubiquitin,			SM00213:UBQ,		KW-0539~Nucleus,					COMPBIAS:Basic residues,COMPBIAS:Polar residues,DOMAIN:Ubiquitin-like,REGION:Disordered,REGION:Required for interaction with Pc,
FBgn0036544	sugar-free frosting(sff)		GO:0006468~protein phosphorylation,GO:0006487~protein N-linked glycosylation,GO:0007409~axonogenesis,GO:0007528~neuromuscular junction development,GO:0030010~establishment of cell polarity,GO:0035556~intracellular signal transduction,GO:0042149~cellular response to glucose starvation,	GO:0005634~nucleus,GO:0005737~cytoplasm,	GO:0004672~protein kinase activity,GO:0004674~protein serine/threonine kinase activity,GO:0005524~ATP binding,GO:0050321~tau-protein kinase activity,	IPR000719:Protein kinase, catalytic domain,IPR008271:Serine/threonine-protein kinase, active site,IPR011009:Protein kinase-like domain,IPR017441:Protein kinase, ATP binding site,			SM00220:S_TKc,					KW-0808~Transferase,		COMPBIAS:Basic and acidic residues,COMPBIAS:Polar residues,DOMAIN:Protein kinase,REGION:Disordered,
FBgn0261445	sugarless(sgl)		GO:0006024~glycosaminoglycan biosynthetic process,GO:0006065~UDP-glucuronate biosynthetic process,GO:0007367~segment polarity determination,GO:0007427~epithelial cell migration, open tracheal system,GO:0007509~mesoderm migration involved in gastrulation,GO:0008543~fibroblast growth factor receptor signaling pathway,GO:0015014~heparan sulfate proteoglycan biosynthetic process, polysaccharide chain…	GO:0005634~nucleus,GO:0005829~cytosol,	GO:0003979~UDP-glucose 6-dehydrogenase activity,GO:0016616~oxidoreductase activity, acting on the CH-OH group of donors, NAD or NADP as acceptor,GO:0051287~NAD binding,	IPR001732:UDP-glucose/GDP-mannose dehydrogenase, N-terminal,IPR008927:6-phosphogluconate dehydrogenase, C-terminal-like,IPR014026:UDP-glucose/GDP-mannose dehydrogenase, dimerisation,IPR014027:UDP-glucose/GDP-mannose dehydrogenase, C-terminal,IPR017476:Nucleotide sugar dehydrogenase,	dme00040:Pentose and glucuronate interconversions,dme00053:Ascorbate and aldarate metabolism,dme00520:Amino sugar and nucleotide sugar metabolism,dme01100:Metabolic pathways,dme01240:Biosynthesis of cofactors,dme01250:Biosynthesis of nucleotide sugars,	PIRSF000124:UDP-glucose/GDP-mannose dehydrogenase,PIRSF500133:UDP-glucose 6-dehydrogenase, eukaryotic type [Parent=PIRSF000124],	SM00984:SM00984,	KW-0879~Wnt signaling pathway,			KW-0520~NAD,	KW-0560~Oxidoreductase,		ACT_SITE:Nucleophile,
FBgn0283468	supernumerary limbs(slmb)		GO:0000209~protein polyubiquitination,GO:0002785~negative regulation of antimicrobial peptide production,GO:0006508~proteolysis,GO:0007088~regulation of mitotic nuclear division,GO:0007293~germarium-derived egg chamber formation,GO:0007304~chorion-containing eggshell formation,GO:0007309~oocyte axis specification,GO:0007623~circadian rhythm,GO:0008285~negative regulation of cell proliferation,GO:…	GO:0005634~nucleus,GO:0005654~nucleoplasm,GO:0005737~cytoplasm,GO:0005829~cytosol,GO:0019005~SCF ubiquitin ligase complex,	GO:0046983~protein dimerization activity,GO:0051219~phosphoprotein binding,GO:0060090~binding, bridging,GO:1904713~beta-catenin destruction complex binding,GO:1990756~protein binding, bridging involved in substrate recognition for ubiquitination,	IPR001680:WD40 repeat,IPR001810:F-box domain, cyclin-like,IPR015943:WD40/YVTN repeat-like-containing domain,IPR019775:WD40 repeat, conserved site,IPR020472:G-protein beta WD-40 repeat,IPR021977:D domain of beta-TrCP,	dme04120:Ubiquitin mediated proteolysis,dme04310:Wnt signaling pathway,dme04341:Hedgehog signaling pathway - fly,dme04624:Toll and Imd signaling pathway,		SM00256:FBOX,SM00320:WD40,SM01028:SM01028,			KW-0677~Repeat,				COMPBIAS:Acidic residues,DOMAIN:D,DOMAIN:F-box,REGION:Disordered,REPEAT:WD,
FBgn0264075	tango(tgo)		GO:0000122~negative regulation of transcription from RNA polymerase II promoter,GO:0006355~regulation of transcription, DNA-templated,GO:0006357~regulation of transcription from RNA polymerase II promoter,GO:0007417~central nervous system development,GO:0007420~brain development,GO:0008286~insulin receptor signaling pathway,GO:0008347~glial cell migration,GO:0016348~imaginal disc-derived leg join…	GO:0005634~nucleus,GO:0005667~transcription factor complex,GO:0005737~cytoplasm,GO:0032991~macromolecular complex,GO:0034751~aryl hydrocarbon receptor complex,GO:0090575~RNA polymerase II transcription factor complex,	GO:0000978~RNA polymerase II core promoter proximal region sequence-specific DNA binding,GO:0000981~RNA polymerase II transcription factor activity, sequence-specific DNA binding,GO:0001228~transcriptional activator activity, RNA polymerase II transcription regulatory region sequence-specific binding,GO:0003677~DNA binding,GO:0003700~transcription factor activity, sequence-specific DNA binding,GO…	IPR000014:PAS domain,IPR001067:Nuclear translocator,IPR011598:Myc-type, basic helix-loop-helix (bHLH) domain,IPR013767:PAS fold,			SM00091:PAS,SM00353:HLH,	KW-0804~Transcription,KW-0805~Transcription regulation,	KW-0539~Nucleus,	KW-0677~Repeat,		KW-0010~Activator,KW-0238~DNA-binding,		COMPBIAS:Polar residues,DOMAIN:BHLH,DOMAIN:PAC,DOMAIN:PAS,DOMAIN:PAS 1,DOMAIN:PAS 2,DOMAIN:bHLH,REGION:Disordered,
FBgn0039257	tenectin(tnc)		GO:0007476~imaginal disc-derived wing morphogenesis,GO:0035296~regulation of tube diameter,GO:0048619~embryonic hindgut morphogenesis,GO:0048803~imaginal disc-derived male genitalia morphogenesis,GO:0060562~epithelial tube morphogenesis,	GO:0005576~extracellular region,GO:0005615~extracellular space,	GO:0005201~extracellular matrix structural constituent,	IPR001007:von Willebrand factor, type C,			SM00214:VWC,			KW-0732~Signal,				COMPBIAS:Basic and acidic residues,COMPBIAS:Polar residues,DOMAIN:VWFC,REGION:Disordered,
FBgn0036899	teyrha-meyrha(tey)		GO:0008039~synaptic target recognition,GO:0016567~protein ubiquitination,GO:0045892~negative regulation of transcription, DNA-templated,	GO:0005634~nucleus,	GO:0061630~ubiquitin protein ligase activity,						KW-0539~Nucleus,					COMPBIAS:Basic and acidic residues,COMPBIAS:Basic residues,COMPBIAS:Polar residues,DOMAIN:E3 ubiquitin-protein ligase RNF220 middle,REGION:Disordered,
FBgn0037766	tipE homolog 1(Teh1)		GO:0002028~regulation of sodium ion transport,	GO:0005887~integral component of plasma membrane,GO:0016020~membrane,GO:0016021~integral component of membrane,	GO:0017080~sodium channel regulator activity,						KW-0472~Membrane,	KW-0812~Transmembrane,KW-1133~Transmembrane helix,				TRANSMEM:Helical,
FBgn0040697	tipE homolog 3(Teh3)		GO:0002028~regulation of sodium ion transport,	GO:0005887~integral component of plasma membrane,GO:0016020~membrane,GO:0016021~integral component of membrane,	GO:0017080~sodium channel regulator activity,						KW-0472~Membrane,	KW-0812~Transmembrane,KW-1133~Transmembrane helix,				TRANSMEM:Helical,
FBgn0004885	tolkin(tok)		GO:0006508~proteolysis,GO:0007411~axon guidance,GO:0007415~defasciculation of motor neuron axon,GO:0008045~motor neuron axon guidance,GO:0008586~imaginal disc-derived wing vein morphogenesis,GO:0009953~dorsal/ventral pattern formation,GO:0016485~protein processing,GO:0030513~positive regulation of BMP signaling pathway,GO:0032927~positive regulation of activin receptor signaling pathway,	GO:0005615~extracellular space,	GO:0004222~metalloendopeptidase activity,GO:0005509~calcium ion binding,GO:0008237~metallopeptidase activity,GO:0008270~zinc ion binding,	IPR000859:CUB domain,IPR001506:Peptidase M12A, astacin,IPR006026:Peptidase, metallopeptidase,IPR015446:Bone morphogenetic protein 1/tolloid-like protein,IPR024079:Metallopeptidase, catalytic domain,		PIRSF001199:tolloid-like protein,	SM00042:CUB,SM00235:ZnMc,	KW-0524~Neurogenesis,	KW-0964~Secreted,KW-0966~Cell projection,	KW-0245~EGF-like domain,KW-0677~Repeat,KW-0732~Signal,	KW-0479~Metal-binding,KW-0862~Zinc,	KW-0217~Developmental protein,KW-0378~Hydrolase,KW-0482~Metalloprotease,KW-0645~Protease,KW-9996~Developmental protein,	KW-0325~Glycoprotein,KW-0865~Zymogen,KW-1015~Disulfide bond,	CARBOHYD:N-linked (GlcNAc...) asparagine,COMPBIAS:Basic and acidic residues,COMPBIAS:Basic residues,COMPBIAS:Polar residues,DOMAIN:CUB,DOMAIN:CUB 1,DOMAIN:CUB 2,DOMAIN:CUB 3,DOMAIN:CUB 4,DOMAIN:CUB 5,DOMAIN:EGF-like 1; calcium-binding,DOMAIN:EGF-like 2; calcium-binding,DOMAIN:Peptidase M12A,MUTAGEN:R->A: Abolishes propeptide cleavage and ability to cleave sog; when associated with A-516.,MUTAGEN:…
FBgn0003733	torso(tor)		GO:0006468~protein phosphorylation,GO:0007169~transmembrane receptor protein tyrosine kinase signaling pathway,GO:0007275~multicellular organism development,GO:0007278~pole cell fate determination,GO:0007280~pole cell migration,GO:0007362~terminal region determination,GO:0007369~gastrulation,GO:0007552~metamorphosis,GO:0008293~torso signaling pathway,GO:0030381~chorion-containing eggshell pattern…	GO:0005886~plasma membrane,GO:0005887~integral component of plasma membrane,GO:0031931~TORC1 complex,GO:0043235~receptor complex,	GO:0004672~protein kinase activity,GO:0004674~protein serine/threonine kinase activity,GO:0004712~protein serine/threonine/tyrosine kinase activity,GO:0004713~protein tyrosine kinase activity,GO:0004714~transmembrane receptor protein tyrosine kinase activity,GO:0005515~protein binding,GO:0005524~ATP binding,GO:0044877~macromolecular complex binding,GO:0046872~metal ion binding,	IPR000403:Phosphatidylinositol 3-/4-kinase, catalytic domain,IPR000719:Protein kinase, catalytic domain,IPR001245:Serine-threonine/tyrosine-protein kinase catalytic domain,IPR003151:PIK-related kinase, FAT,IPR003152:PIK-related kinase, FATC,IPR008266:Tyrosine-protein kinase, active site,IPR009076:Rapamycin-binding domain,IPR011009:Protein kinase-like domain,IPR011989:Armadillo-like helical,IPR011…	dme04013:MAPK signaling pathway - fly,		SM00146:PI3Kc,SM00219:TyrKc,SM01343:SM01343,SM01346:SM01346,		KW-0472~Membrane,	KW-0677~Repeat,KW-0732~Signal,KW-0802~TPR repeat,KW-0812~Transmembrane,KW-1133~Transmembrane helix,	KW-0067~ATP-binding,KW-0460~Magnesium,KW-0479~Metal-binding,KW-0547~Nucleotide-binding,	KW-0217~Developmental protein,KW-0418~Kinase,KW-0675~Receptor,KW-0808~Transferase,KW-0829~Tyrosine-protein kinase,KW-9996~Developmental protein,	KW-0325~Glycoprotein,KW-0597~Phosphoprotein,	ACT_SITE:Proton acceptor,CARBOHYD:N-linked (GlcNAc...) asparagine,DOMAIN:FAT,DOMAIN:FATC,DOMAIN:PI3K/PI4K catalytic,DOMAIN:Protein kinase,REGION:Disordered,REPEAT:TPR,TOPO_DOM:Cytoplasmic,TOPO_DOM:Extracellular,TRANSMEM:Helical,
FBgn0003870	tramtrack(ttk)		GO:0000122~negative regulation of transcription from RNA polymerase II promoter,GO:0006357~regulation of transcription from RNA polymerase II promoter,GO:0007173~epidermal growth factor receptor signaling pathway,GO:0007307~eggshell chorion gene amplification,GO:0007422~peripheral nervous system development,GO:0007426~tracheal outgrowth, open tracheal system,GO:0008360~regulation of cell shape,GO…	GO:0005634~nucleus,GO:0005700~polytene chromosome,GO:0017053~transcriptional repressor complex,	GO:0000978~RNA polymerase II core promoter proximal region sequence-specific DNA binding,GO:0001227~transcriptional repressor activity, RNA polymerase II transcription regulatory region sequence-specific binding,GO:0003677~DNA binding,GO:0003682~chromatin binding,GO:0005515~protein binding,GO:0031208~POZ domain binding,GO:0042803~protein homodimerization activity,GO:0046872~metal ion binding,GO:1…	IPR000210:BTB/POZ-like,IPR011333:BTB/POZ fold,IPR013087:Zinc finger C2H2-type/integrase DNA-binding domain,	dme04013:MAPK signaling pathway - fly,		SM00225:BTB,SM00355:ZnF_C2H2,	KW-0804~Transcription,KW-0805~Transcription regulation,	KW-0539~Nucleus,	KW-0677~Repeat,KW-0863~Zinc-finger,	KW-0479~Metal-binding,KW-0862~Zinc,	KW-0238~DNA-binding,	KW-0597~Phosphoprotein,KW-0832~Ubl conjugation,KW-1017~Isopeptide bond,	COMPBIAS:Basic and acidic residues,COMPBIAS:Polar residues,CROSSLNK:Glycyl lysine isopeptide (Lys-Gly) (interchain with G-Cter in ubiquitin),DOMAIN:BTB,DOMAIN:C2H2-type,REGION:Disordered,ZN_FING:C2H2-type 1,ZN_FING:C2H2-type 2,
FBgn0003744	tricornered(trc)		GO:0006468~protein phosphorylation,GO:0007165~signal transduction,GO:0007476~imaginal disc-derived wing morphogenesis,GO:0018105~peptidyl-serine phosphorylation,GO:0022416~chaeta development,GO:0035317~imaginal disc-derived wing hair organization,GO:0035556~intracellular signal transduction,GO:0048800~antennal morphogenesis,GO:0048813~dendrite morphogenesis,GO:0048814~regulation of dendrite morph…	GO:0005634~nucleus,GO:0005737~cytoplasm,GO:0005938~cell cortex,GO:0030424~axon,GO:0030425~dendrite,GO:0044297~cell body,GO:0070451~cell hair,GO:0071944~cell periphery,	GO:0004672~protein kinase activity,GO:0004674~protein serine/threonine kinase activity,GO:0004712~protein serine/threonine/tyrosine kinase activity,GO:0005515~protein binding,GO:0005524~ATP binding,GO:0046872~metal ion binding,	IPR000719:Protein kinase, catalytic domain,IPR000961:AGC-kinase, C-terminal,IPR008271:Serine/threonine-protein kinase, active site,IPR011009:Protein kinase-like domain,IPR017441:Protein kinase, ATP binding site,			SM00220:S_TKc,		KW-0539~Nucleus,KW-0963~Cytoplasm,	KW-0175~Coiled coil,	KW-0067~ATP-binding,KW-0460~Magnesium,KW-0479~Metal-binding,KW-0547~Nucleotide-binding,	KW-0418~Kinase,KW-0723~Serine/threonine-protein kinase,KW-0808~Transferase,	KW-0597~Phosphoprotein,	ACT_SITE:Proton acceptor,DOMAIN:AGC-kinase C-terminal,DOMAIN:Protein kinase,MUTAGEN:K->A: Loss of catalytic activity; increases microtubule sliding (in vitro).,MUTAGEN:S->A: Excessive dendritic branching.,MUTAGEN:T->A: Excessive dendritic branching.,MUTAGEN:T->E: Constitutively active kinase; reduces microtubule sliding to similar levels of wild-type (in vitro).,REGION:Interaction with mats and M…
FBgn0085391	trivet(trv)		GO:0000381~regulation of alternative mRNA splicing, via spliceosome,		GO:0003676~nucleic acid binding,GO:0003723~RNA binding,	IPR000504:RNA recognition motif domain,IPR012677:Nucleotide-binding, alpha-beta plait,			SM00360:RRM,							COMPBIAS:Polar residues,DOMAIN:RRM,REGION:Disordered,
FBgn0039530	tusp(Tusp)		GO:0035493~SNARE complex assembly,GO:0035556~intracellular signal transduction,GO:0099536~synaptic signaling,	GO:0045202~synapse,		IPR000007:Tubby, C-terminal,IPR001496:SOCS protein, C-terminal,IPR001680:WD40 repeat,IPR015943:WD40/YVTN repeat-like-containing domain,IPR025659:Tubby C-terminal-like domain,			SM00969:SM00969,			KW-0853~WD repeat,				COMPBIAS:Basic residues,COMPBIAS:Polar residues,DOMAIN:SOCS box,REGION:Disordered,REPEAT:WD,
FBgn0036285	twin of eyg(toe)		GO:0000122~negative regulation of transcription from RNA polymerase II promoter,GO:0006355~regulation of transcription, DNA-templated,GO:0006357~regulation of transcription from RNA polymerase II promoter,GO:0048749~compound eye development,GO:0048856~anatomical structure development,	GO:0005634~nucleus,	GO:0000978~RNA polymerase II core promoter proximal region sequence-specific DNA binding,GO:0000981~RNA polymerase II transcription factor activity, sequence-specific DNA binding,GO:0003677~DNA binding,	IPR001356:Homeodomain,IPR001523:Paired domain,IPR009057:Homeodomain-like,IPR017970:Homeobox, conserved site,			SM00351:PAX,SM00389:HOX,	KW-0804~Transcription,KW-0805~Transcription regulation,		KW-0563~Paired box,				COMPBIAS:Acidic residues,COMPBIAS:Basic and acidic residues,COMPBIAS:Polar residues,DNA_BIND:Homeobox,DOMAIN:Homeobox,DOMAIN:Paired,REGION:Disordered,
FBgn0025726	unc-13(unc-13)		GO:0007268~chemical synaptic transmission,GO:0007269~neurotransmitter secretion,GO:0007528~neuromuscular junction development,GO:0016079~synaptic vesicle exocytosis,GO:0016081~synaptic vesicle docking,GO:0016082~synaptic vesicle priming,GO:0016188~synaptic vesicle maturation,GO:0035249~synaptic transmission, glutamatergic,GO:0035556~intracellular signal transduction,GO:0061789~dense core granule …	GO:0005886~plasma membrane,GO:0008021~synaptic vesicle,GO:0030672~synaptic vesicle membrane,GO:0031594~neuromuscular junction,GO:0042734~presynaptic membrane,GO:0043005~neuron projection,GO:0043195~terminal bouton,GO:0045211~postsynaptic membrane,GO:0048786~presynaptic active zone,GO:0098831~presynaptic active zone cytoplasmic component,	GO:0005509~calcium ion binding,GO:0005516~calmodulin binding,GO:0005543~phospholipid binding,GO:0017075~syntaxin-1 binding,GO:0019992~diacylglycerol binding,GO:0046872~metal ion binding,	IPR000008:C2 calcium-dependent membrane targeting,IPR002219:Protein kinase C-like, phorbol ester/diacylglycerol binding,IPR010439:Calcium-dependent secretion activator,IPR014770:Munc13 homology 1,IPR014772:Mammalian uncoordinated homology 13, domain 2,IPR027080:Uncoordinated protein 13 (Unc-13),			SM00109:C1,SM00239:C2,SM01145:SM01145,			KW-0863~Zinc-finger,	KW-0479~Metal-binding,KW-0862~Zinc,			COMPBIAS:Acidic residues,COMPBIAS:Basic and acidic residues,COMPBIAS:Polar residues,DOMAIN:C2,DOMAIN:MHD1,DOMAIN:MHD2,DOMAIN:Phorbol-ester/DAG-type,REGION:Disordered,
FBgn0032700	uncharacterized protein(CG10338)					IPR006968:Protein of unknown function DUF647,
FBgn0034731	uncharacterized protein(CG10384)		GO:0000381~regulation of alternative mRNA splicing, via spliceosome,GO:0048024~regulation of mRNA splicing, via spliceosome,	GO:0005634~nucleus,	GO:0003676~nucleic acid binding,GO:0003723~RNA binding,GO:0003729~mRNA binding,	IPR004087:K Homology domain,IPR004088:K Homology domain, type 1,			SM00322:KH,							COMPBIAS:Basic residues,COMPBIAS:Polar residues,DOMAIN:K Homology,REGION:Disordered,
FBgn0040992	uncharacterized protein(CG10570)															COMPBIAS:Polar residues,REGION:Disordered,
FBgn0036360	uncharacterized protein(CG10713)			GO:0016021~integral component of membrane,							KW-0472~Membrane,	KW-0812~Transmembrane,KW-1133~Transmembrane helix,				COMPBIAS:Polar residues,REGION:Disordered,TRANSMEM:Helical,
FBgn0031395	uncharacterized protein(CG10874)		GO:0060271~cilium assembly,	GO:0005813~centrosome,		IPR025271:Domain of unknown function DUF4061,						KW-0175~Coiled coil,				COMPBIAS:Basic and acidic residues,COMPBIAS:Polar residues,REGION:Disordered,
FBgn0036310	uncharacterized protein(CG10969)															COMPBIAS:Basic and acidic residues,COMPBIAS:Polar residues,REGION:Disordered,
FBgn0030408	uncharacterized protein(CG11085)		GO:0006355~regulation of transcription, DNA-templated,GO:0006357~regulation of transcription from RNA polymerase II promoter,GO:0048513~animal organ development,	GO:0005634~nucleus,	GO:0000978~RNA polymerase II core promoter proximal region sequence-specific DNA binding,GO:0000981~RNA polymerase II transcription factor activity, sequence-specific DNA binding,GO:0003677~DNA binding,GO:0003700~transcription factor activity, sequence-specific DNA binding,	IPR001356:Homeodomain,IPR009057:Homeodomain-like,IPR017970:Homeobox, conserved site,IPR020479:Homeodomain, metazoa,			SM00389:HOX,							DNA_BIND:Homeobox,DOMAIN:Homeobox,REGION:Disordered,
FBgn0030499	uncharacterized protein(CG11178)		GO:0016477~cell migration,	GO:0005737~cytoplasm,GO:0055037~recycling endosome,		IPR018307:Late secretory pathway protein AVL9,										COMPBIAS:Polar residues,DOMAIN:UDENN,REGION:Disordered,
FBgn0036334	uncharacterized protein(CG11267)		GO:0006457~protein folding,GO:0051085~chaperone mediated protein folding requiring cofactor,	GO:0005739~mitochondrion,GO:0005759~mitochondrial matrix,	GO:0005524~ATP binding,GO:0016887~ATPase activity,GO:0044183~protein binding involved in protein folding,GO:0046872~metal ion binding,GO:0051082~unfolded protein binding,GO:0051087~chaperone binding,	IPR011032:GroES-like,IPR020818:Chaperonin Cpn10,			SM00883:SM00883,					KW-0143~Chaperone,
FBgn0035490	uncharacterized protein(CG1136)				GO:0008010~structural constituent of chitin-based larval cuticle,	IPR000618:Insect cuticle protein,					KW-0193~Cuticle,	KW-0732~Signal,
FBgn0040359	uncharacterized protein(CG11380)											KW-0732~Signal,				COMPBIAS:Basic and acidic residues,COMPBIAS:Polar residues,REGION:Disordered,
FBgn0031232	uncharacterized protein(CG11617)		GO:0006355~regulation of transcription, DNA-templated,GO:0006357~regulation of transcription from RNA polymerase II promoter,GO:0007517~muscle organ development,GO:0048468~cell development,	GO:0005634~nucleus,	GO:0000978~RNA polymerase II core promoter proximal region sequence-specific DNA binding,GO:0000981~RNA polymerase II transcription factor activity, sequence-specific DNA binding,GO:0003677~DNA binding,	IPR001356:Homeodomain,IPR008422:Homeobox KN domain,IPR009057:Homeodomain-like,			SM00389:HOX,			KW-0371~Homeobox,		KW-0238~DNA-binding,		COMPBIAS:Basic and acidic residues,COMPBIAS:Polar residues,DNA_BIND:Homeobox,DOMAIN:Homeobox,REGION:Disordered,
FBgn0038109	uncharacterized protein(CG11656)															COMPBIAS:Polar residues,REGION:Disordered,
FBgn0033996	uncharacterized protein(CG11807)		GO:0036158~outer dynein arm assembly,	GO:0005737~cytoplasm,	GO:0005178~integrin binding,GO:0019901~protein kinase binding,GO:0035091~phosphatidylinositol binding,GO:0043014~alpha-tubulin binding,GO:0045504~dynein heavy chain binding,	IPR001611:Leucine-rich repeat,IPR001683:Phox homologous domain,			SM00312:PX,							DOMAIN:PX,
FBgn0035283	uncharacterized protein(CG12024)				GO:0043130~ubiquitin binding,	IPR003892:Ubiquitin system component Cue,IPR009060:UBA-like,			SM00546:CUE,							COMPBIAS:Basic and acidic residues,COMPBIAS:Polar residues,DOMAIN:CUE,REGION:Disordered,
FBgn0035285	uncharacterized protein(CG12025)			GO:0016021~integral component of membrane,		IPR008590:Protein of unknown function DUF872, transmembrane,					KW-0472~Membrane,	KW-0812~Transmembrane,				TRANSMEM:Helical,
FBgn0036483	uncharacterized protein(CG12316)		GO:0043984~histone H4-K16 acetylation,	GO:0005737~cytoplasm,GO:0072487~MSL complex,	GO:0003682~chromatin binding,	IPR026711:Protein male-specific lethal-1,						KW-0175~Coiled coil,				COMPBIAS:Basic and acidic residues,COMPBIAS:Basic residues,COMPBIAS:Polar residues,REGION:Disordered,
FBgn0035481	uncharacterized protein(CG12605)		GO:0000122~negative regulation of transcription from RNA polymerase II promoter,GO:0006357~regulation of transcription from RNA polymerase II promoter,	GO:0016604~nuclear body,	GO:0000977~RNA polymerase II regulatory region sequence-specific DNA binding,GO:0000978~RNA polymerase II core promoter proximal region sequence-specific DNA binding,GO:0000981~RNA polymerase II transcription factor activity, sequence-specific DNA binding,GO:0001227~transcriptional repressor activity, RNA polymerase II transcription regulatory region sequence-specific binding,	IPR013087:Zinc finger C2H2-type/integrase DNA-binding domain,			SM00355:ZnF_C2H2,			KW-0863~Zinc-finger,	KW-0479~Metal-binding,KW-0862~Zinc,			COMPBIAS:Acidic residues,COMPBIAS:Basic and acidic residues,COMPBIAS:Polar residues,DOMAIN:C2H2-type,REGION:Disordered,
FBgn0032140	uncharacterized protein(CG13117)															REGION:Disordered,
FBgn0033608	uncharacterized protein(CG13220)			GO:0016021~integral component of membrane,							KW-0472~Membrane,	KW-0812~Transmembrane,KW-1133~Transmembrane helix,				TRANSMEM:Helical,
FBgn0033589	uncharacterized protein(CG13227)											KW-0732~Signal,				COMPBIAS:Pro residues,REGION:Disordered,
FBgn0035643	uncharacterized protein(CG13287)		GO:0006355~regulation of transcription, DNA-templated,GO:0045892~negative regulation of transcription, DNA-templated,	GO:0005634~nucleus,	GO:0003682~chromatin binding,GO:0003714~transcription corepressor activity,	IPR013087:Zinc finger C2H2-type/integrase DNA-binding domain,			SM00355:ZnF_C2H2,			KW-0863~Zinc-finger,	KW-0479~Metal-binding,KW-0862~Zinc,			COMPBIAS:Basic and acidic residues,COMPBIAS:Polar residues,COMPBIAS:Pro residues,DOMAIN:C2H2-type,REGION:Disordered,
FBgn0035699	uncharacterized protein(CG13300)			GO:0016021~integral component of membrane,							KW-0472~Membrane,	KW-0812~Transmembrane,KW-1133~Transmembrane helix,				COMPBIAS:Basic and acidic residues,COMPBIAS:Basic residues,COMPBIAS:Polar residues,REGION:Disordered,TRANSMEM:Helical,
FBgn0032042	uncharacterized protein(CG13398)		GO:0007169~transmembrane receptor protein tyrosine kinase signaling pathway,GO:0008543~fibroblast growth factor receptor signaling pathway,	GO:0005737~cytoplasm,GO:0016020~membrane,	GO:0005068~transmembrane receptor protein tyrosine kinase adaptor activity,GO:0005104~fibroblast growth factor receptor binding,	IPR002404:Insulin receptor substrate-1, PTB,IPR011993:Pleckstrin homology-like domain,			SM00310:PTBI,		KW-0472~Membrane,				KW-0449~Lipoprotein,KW-0519~Myristate,	COMPBIAS:Polar residues,DOMAIN:IRS-type PTB,REGION:Disordered,
FBgn0039161	uncharacterized protein(CG13606)											KW-0732~Signal,				REGION:Disordered,
FBgn0039210	uncharacterized protein(CG13625)		GO:0000398~mRNA splicing, via spliceosome,	GO:0005684~U2-type spliceosomal complex,GO:0070274~RES complex,GO:0071013~catalytic step 2 spliceosome,	GO:0003723~RNA binding,	IPR018609:Bud13,										COMPBIAS:Basic and acidic residues,COMPBIAS:Polar residues,REGION:Disordered,
FBgn0040600	uncharacterized protein(CG13631)															REGION:Disordered,
FBgn0039288	uncharacterized protein(CG13653)											KW-0732~Signal,				REGION:Disordered,
FBgn0036773	uncharacterized protein(CG13698)			GO:0005886~plasma membrane,GO:0016021~integral component of membrane,							KW-0472~Membrane,	KW-0812~Transmembrane,KW-1133~Transmembrane helix,				COMPBIAS:Polar residues,REGION:Disordered,TRANSMEM:Helical,
FBgn0033363	uncharacterized protein(CG13744)		GO:0006508~proteolysis,		GO:0004252~serine-type endopeptidase activity,	IPR001254:Peptidase S1,IPR001314:Peptidase S1A, chymotrypsin-type,IPR009003:Trypsin-like cysteine/serine peptidase domain,			SM00020:Tryp_SPc,			KW-0732~Signal,		KW-0378~Hydrolase,	KW-1015~Disulfide bond,	DOMAIN:Peptidase S1,
FBgn0035146	uncharacterized protein(CG13893)		GO:0015914~phospholipid transport,	GO:0000139~Golgi membrane,GO:0005737~cytoplasm,GO:0005829~cytosol,	GO:0008525~phosphatidylcholine transporter activity,GO:0008526~phosphatidylinositol transporter activity,	IPR001251:CRAL-TRIO domain,IPR009038:GOLD,IPR011074:CRAL/TRIO, N-terminal domain,			SM00516:SEC14,SM01100:SM01100,							DOMAIN:CRAL-TRIO,DOMAIN:GOLD,
FBgn0035246	uncharacterized protein(CG13928)		GO:0017148~negative regulation of translation,GO:0060213~positive regulation of nuclear-transcribed mRNA poly(A) tail shortening,		GO:0046872~metal ion binding,	IPR001965:Zinc finger, PHD-type,IPR011011:Zinc finger, FYVE/PHD-type,IPR013083:Zinc finger, RING/FYVE/PHD-type,IPR019786:Zinc finger, PHD-type, conserved site,			SM00249:PHD,			KW-0863~Zinc-finger,	KW-0479~Metal-binding,KW-0862~Zinc,			DOMAIN:Zinc finger PHD-type,
FBgn0035270	uncharacterized protein(CG13933)		GO:0035556~intracellular signal transduction,			IPR001496:SOCS protein, C-terminal,IPR002110:Ankyrin repeat,			SM00248:ANK,SM00969:SM00969,			KW-0040~ANK repeat,				DOMAIN:SOCS box,REPEAT:ANK,
FBgn0031770	uncharacterized protein(CG13995)		GO:0007186~G-protein coupled receptor signaling pathway,GO:0007218~neuropeptide signaling pathway,	GO:0005887~integral component of plasma membrane,GO:0016020~membrane,GO:0016021~integral component of membrane,	GO:0004930~G-protein coupled receptor activity,GO:0008188~neuropeptide receptor activity,	IPR000276:G protein-coupled receptor, rhodopsin-like,IPR017452:GPCR, rhodopsin-like, 7TM,					KW-0472~Membrane,	KW-0812~Transmembrane,		KW-0675~Receptor,		COMPBIAS:Polar residues,DOMAIN:G-protein coupled receptors family 1 profile,REGION:Disordered,TRANSMEM:Helical,
FBgn0260451	uncharacterized protein(CG14042)											KW-0732~Signal,				REGION:Disordered,
FBgn0036323	uncharacterized protein(CG14118)		GO:0006309~apoptotic DNA fragmentation,	GO:0005634~nucleus,GO:0005743~mitochondrial inner membrane,	GO:0000014~single-stranded DNA endodeoxyribonuclease activity,GO:0003676~nucleic acid binding,GO:0004519~endonuclease activity,GO:0004521~endoribonuclease activity,GO:0016787~hydrolase activity,GO:0046872~metal ion binding,	IPR001604:DNA/RNA non-specific endonuclease,			SM00892:SM00892,			KW-0732~Signal,				DOMAIN:DNA/RNA non-specific endonuclease,
FBgn0036935	uncharacterized protein(CG14186)		GO:0060271~cilium assembly,	GO:0016021~integral component of membrane,GO:0035869~ciliary transition zone,						KW-0970~Cilium biogenesis/degradation,	KW-0472~Membrane,KW-0966~Cell projection,	KW-0812~Transmembrane,				COMPBIAS:Basic residues,COMPBIAS:Polar residues,REGION:Disordered,TRANSMEM:Helical,
FBgn0032023	uncharacterized protein(CG14274)		GO:0060074~synapse maturation,									KW-0732~Signal,				COMPBIAS:Basic and acidic residues,REGION:Disordered,
FBgn0038658	uncharacterized protein(CG14292)											KW-0732~Signal,
FBgn0038124	uncharacterized protein(CG14380)			GO:0016021~integral component of membrane,							KW-0472~Membrane,	KW-0812~Transmembrane,KW-1133~Transmembrane helix,				TRANSMEM:Helical,
FBgn0038073	uncharacterized protein(CG14395)															COMPBIAS:Basic residues,COMPBIAS:Polar residues,REGION:Disordered,
FBgn0030581	uncharacterized protein(CG14408)		GO:0035556~intracellular signal transduction,GO:0061099~negative regulation of protein tyrosine kinase activity,	GO:0005737~cytoplasm,	GO:0004860~protein kinase inhibitor activity,	IPR007940:SH3-binding 5,						KW-0175~Coiled coil,				COMPBIAS:Polar residues,REGION:Disordered,
FBgn0029893	uncharacterized protein(CG14442)											KW-0175~Coiled coil,				COMPBIAS:Basic and acidic residues,COMPBIAS:Polar residues,REGION:Disordered,
FBgn0034327	uncharacterized protein(CG14505)		GO:0060828~regulation of canonical Wnt signaling pathway,	GO:0005737~cytoplasm,	GO:0019207~kinase regulator activity,GO:0051018~protein kinase A binding,	IPR007967:Protein of unknown function DUF727,IPR023231:GSKIP/TIF31 domain,										DOMAIN:GSKIP,
FBgn0037241	uncharacterized protein(CG14646)		GO:0000209~protein polyubiquitination,GO:0016567~protein ubiquitination,	GO:0005783~endoplasmic reticulum,GO:0016020~membrane,GO:0016021~integral component of membrane,	GO:0061630~ubiquitin protein ligase activity,	IPR018801:Putative transmembrane protein precursor,					KW-0472~Membrane,	KW-0812~Transmembrane,KW-1133~Transmembrane helix,				TRANSMEM:Helical,
FBgn0029746	uncharacterized protein(CG15465)											KW-0732~Signal,				COMPBIAS:Acidic residues,COMPBIAS:Polar residues,REGION:Disordered,
FBgn0039810	uncharacterized protein(CG15549)			GO:0016021~integral component of membrane,							KW-0472~Membrane,	KW-0732~Signal,KW-0812~Transmembrane,KW-1133~Transmembrane helix,				TRANSMEM:Helical,
FBgn0030340	uncharacterized protein(CG15740)			GO:0005794~Golgi apparatus,GO:0005815~microtubule organizing center,								KW-0175~Coiled coil,KW-0732~Signal,				REGION:Disordered,
FBgn0036032	uncharacterized protein(CG16711)															COMPBIAS:Acidic residues,COMPBIAS:Basic and acidic residues,COMPBIAS:Polar residues,COMPBIAS:Pro residues,REGION:Disordered,
FBgn0037698	uncharacterized protein(CG16779)		GO:0006357~regulation of transcription from RNA polymerase II promoter,GO:0016575~histone deacetylation,GO:0045892~negative regulation of transcription, DNA-templated,	GO:0000118~histone deacetylase complex,GO:0005667~transcription factor complex,	GO:0003714~transcription corepressor activity,	IPR000949:ELM2 domain,IPR001005:SANT/Myb domain,IPR009057:Homeodomain-like,IPR013087:Zinc finger C2H2-type/integrase DNA-binding domain,IPR017884:SANT domain,			SM00355:ZnF_C2H2,SM00717:SANT,SM01189:SM01189,		KW-0539~Nucleus,	KW-0863~Zinc-finger,	KW-0479~Metal-binding,KW-0862~Zinc,			COMPBIAS:Basic and acidic residues,COMPBIAS:Polar residues,DOMAIN:C2H2-type,DOMAIN:ELM2,DOMAIN:SANT,REGION:Disordered,
FBgn0038829	uncharacterized protein(CG17271)		GO:0019953~sexual reproduction,GO:0032504~multicellular organism reproduction,	GO:0005615~extracellular space,	GO:0005509~calcium ion binding,	IPR002048:EF-hand domain,IPR011992:EF-hand-like domain,IPR018247:EF-Hand 1, calcium-binding site,						KW-0732~Signal,	KW-0106~Calcium,			COMPBIAS:Polar residues,DOMAIN:EF-hand,REGION:Disordered,
FBgn0028518	uncharacterized protein(CG18480)			GO:0016021~integral component of membrane,		IPR001611:Leucine-rich repeat,IPR003591:Leucine-rich repeat, typical subtype,			SM00369:LRR_TYP,		KW-0472~Membrane,	KW-0433~Leucine-rich repeat,KW-0677~Repeat,KW-0732~Signal,KW-0812~Transmembrane,KW-1133~Transmembrane helix,				COMPBIAS:Basic and acidic residues,COMPBIAS:Polar residues,REGION:Disordered,TRANSMEM:Helical,
FBgn0038460	uncharacterized protein(CG18622)			GO:0016021~integral component of membrane,							KW-0472~Membrane,	KW-0812~Transmembrane,KW-1133~Transmembrane helix,				TRANSMEM:Helical,
FBgn0032957	uncharacterized protein(CG2225)															COMPBIAS:Basic and acidic residues,COMPBIAS:Polar residues,REGION:Disordered,
FBgn0030017	uncharacterized protein(CG2278)															COMPBIAS:Basic residues,COMPBIAS:Polar residues,REGION:Disordered,
FBgn0050080	uncharacterized protein(CG30080)			GO:0016021~integral component of membrane,							KW-0472~Membrane,	KW-0812~Transmembrane,KW-1133~Transmembrane helix,				TRANSMEM:Helical,
FBgn0051122	uncharacterized protein(CG31122)			GO:0005739~mitochondrion,		IPR018881:Uncharacterised protein family UPF0565,										COMPBIAS:Basic residues,COMPBIAS:Polar residues,REGION:Disordered,
FBgn0051140	uncharacterized protein(CG31140)		GO:0007165~signal transduction,GO:0007186~G-protein coupled receptor signaling pathway,GO:0007205~protein kinase C-activating G-protein coupled receptor signaling pathway,GO:0035556~intracellular signal transduction,GO:0046339~diacylglycerol metabolic process,GO:0046834~lipid phosphorylation,GO:0070528~protein kinase C signaling,	GO:0005634~nucleus,GO:0005737~cytoplasm,	GO:0003676~nucleic acid binding,GO:0003951~NAD+ kinase activity,GO:0004143~diacylglycerol kinase activity,GO:0005524~ATP binding,GO:0016301~kinase activity,	IPR000159:Ras-association,IPR000756:Diacylglycerol kinase, accessory domain,IPR001206:Diacylglycerol kinase, catalytic domain,IPR002219:Protein kinase C-like, phorbol ester/diacylglycerol binding,IPR016064:ATP-NAD kinase-like domain,IPR017438:Inorganic polyphosphate/ATP-NAD kinase, domain 1,IPR020454:Diacylglycerol/phorbol-ester binding,	dme00561:Glycerolipid metabolism,dme00564:Glycerophospholipid metabolism,dme01100:Metabolic pathways,dme04070:Phosphatidylinositol signaling system,		SM00045:DAGKa,SM00046:DAGKc,SM00109:C1,SM00314:RA,			KW-0677~Repeat,	KW-0067~ATP-binding,KW-0479~Metal-binding,KW-0547~Nucleotide-binding,KW-0862~Zinc,	KW-0418~Kinase,KW-0808~Transferase,		COMPBIAS:Acidic residues,COMPBIAS:Basic and acidic residues,COMPBIAS:Polar residues,DOMAIN:DAGKc,DOMAIN:Diacylglycerol kinase accessory,DOMAIN:Phorbol-ester/DAG-type,DOMAIN:Ras-associating,REGION:Disordered,
FBgn0051191	uncharacterized protein(CG31191)											KW-0175~Coiled coil,				COMPBIAS:Basic residues,COMPBIAS:Polar residues,REGION:Disordered,
FBgn0051224	uncharacterized protein(CG31224)		GO:0006357~regulation of transcription from RNA polymerase II promoter,	GO:0005634~nucleus,	GO:0000978~RNA polymerase II core promoter proximal region sequence-specific DNA binding,GO:0001227~transcriptional repressor activity, RNA polymerase II transcription regulatory region sequence-specific binding,	IPR013087:Zinc finger C2H2-type/integrase DNA-binding domain,			SM00355:ZnF_C2H2,			KW-0863~Zinc-finger,	KW-0479~Metal-binding,KW-0862~Zinc,			COMPBIAS:Acidic residues,COMPBIAS:Polar residues,DOMAIN:C2H2-type,REGION:Disordered,
FBgn0051342	uncharacterized protein(CG31342)			GO:0005737~cytoplasm,GO:0005886~plasma membrane,												COMPBIAS:Polar residues,COMPBIAS:Pro residues,REGION:Disordered,
FBgn0051522	uncharacterized protein(CG31522)		GO:0006633~fatty acid biosynthetic process,GO:0019367~fatty acid elongation, saturated fatty acid,GO:0030148~sphingolipid biosynthetic process,GO:0030497~fatty acid elongation,GO:0034625~fatty acid elongation, monounsaturated fatty acid,GO:0034626~fatty acid elongation, polyunsaturated fatty acid,GO:0042761~very long-chain fatty acid biosynthetic process,	GO:0016020~membrane,GO:0016021~integral component of membrane,GO:0030176~integral component of endoplasmic reticulum membrane,	GO:0009922~fatty acid elongase activity,	IPR002076:GNS1/SUR4 membrane protein,				KW-0444~Lipid biosynthesis,	KW-0472~Membrane,	KW-0812~Transmembrane,KW-1133~Transmembrane helix,		KW-0808~Transferase,		COMPBIAS:Polar residues,REGION:Disordered,TRANSMEM:Helical,
FBgn0051637	uncharacterized protein(CG31637)		GO:0006044~N-acetylglucosamine metabolic process,GO:0006790~sulfur compound metabolic process,	GO:0016021~integral component of membrane,	GO:0001517~N-acetylglucosamine 6-O-sulfotransferase activity,GO:0008146~sulfotransferase activity,	IPR000863:Sulfotransferase domain,IPR027417:P-loop containing nucleoside triphosphate hydrolase,					KW-0472~Membrane,	KW-0812~Transmembrane,KW-1133~Transmembrane helix,				COMPBIAS:Polar residues,DOMAIN:Sulfotransferase,REGION:Disordered,TRANSMEM:Helical,
FBgn0051687	uncharacterized protein(CG31687)		GO:0007049~cell cycle,GO:0007091~metaphase/anaphase transition of mitotic cell cycle,GO:0016567~protein ubiquitination,GO:0030071~regulation of mitotic metaphase/anaphase transition,GO:0031145~anaphase-promoting complex-dependent catabolic process,GO:0045842~positive regulation of mitotic metaphase/anaphase transition,GO:0051301~cell division,	GO:0005680~anaphase-promoting complex,GO:0005737~cytoplasm,		IPR007192:Cdc23,IPR011990:Tetratricopeptide-like helical,IPR019734:Tetratricopeptide repeat,	dme04120:Ubiquitin mediated proteolysis,			KW-0131~Cell cycle,KW-0132~Cell division,KW-0498~Mitosis,		KW-0677~Repeat,KW-0802~TPR repeat,				DOMAIN:Cdc23,
FBgn0263355	uncharacterized protein(CG31688)					IPR001602:Uncharacterised protein family UPF0047,										COMPBIAS:Basic and acidic residues,COMPBIAS:Polar residues,COMPBIAS:Pro residues,REGION:Disordered,
FBgn0062978	uncharacterized protein(CG31808)															REGION:Disordered,
FBgn0051869	uncharacterized protein(CG31869)		GO:0030513~positive regulation of BMP signaling pathway,	GO:0005576~extracellular region,GO:0016021~integral component of membrane,	GO:0036122~BMP binding,	IPR001007:von Willebrand factor, type C,			SM00214:VWC,		KW-0472~Membrane,	KW-0812~Transmembrane,KW-1133~Transmembrane helix,				COMPBIAS:Basic and acidic residues,COMPBIAS:Polar residues,DOMAIN:VWFC,REGION:Disordered,TRANSMEM:Helical,
FBgn0052085	uncharacterized protein(CG32085)		GO:0031146~SCF-dependent proteasomal ubiquitin-dependent protein catabolic process,	GO:0019005~SCF ubiquitin ligase complex,		IPR001611:Leucine-rich repeat,IPR006553:Leucine-rich repeat, cysteine-containing subtype,			SM00367:LRR_CC,							COMPBIAS:Polar residues,REGION:Disordered,
FBgn0052119	uncharacterized protein(CG32119)															COMPBIAS:Basic and acidic residues,COMPBIAS:Polar residues,REGION:Disordered,
FBgn0052195	uncharacterized protein(CG32195)					IPR004119:Protein of unknown function DUF227,IPR011009:Protein kinase-like domain,IPR015897:CHK kinase-like,			SM00587:CHK,							DOMAIN:CHK kinase-like,
FBgn0047135	uncharacterized protein(CG32276)		GO:0006486~protein glycosylation,GO:0015031~protein transport,GO:0030968~endoplasmic reticulum unfolded protein response,	GO:0005783~endoplasmic reticulum,GO:0005789~endoplasmic reticulum membrane,GO:0016021~integral component of membrane,		IPR010580:Endoplasmic reticulum, stress-associated Ramp4,				KW-0653~Protein transport,KW-0811~Translocation,KW-0813~Transport,	KW-0256~Endoplasmic reticulum,KW-0472~Membrane,	KW-0812~Transmembrane,				TRANSMEM:Helical,
FBgn0052369	uncharacterized protein(CG32369)			GO:0005737~cytoplasm,	GO:0008270~zinc ion binding,GO:0061630~ubiquitin protein ligase activity,	IPR001841:Zinc finger, RING-type,IPR003111:Peptidase S16, lon N-terminal,IPR011990:Tetratricopeptide-like helical,IPR013083:Zinc finger, RING/FYVE/PHD-type,IPR015947:PUA-like domain,IPR017907:Zinc finger, RING-type, conserved site,IPR019734:Tetratricopeptide repeat,IPR027370:RING-type zinc-finger, LisH dimerisation motif,			SM00028:TPR,SM00184:RING,SM00464:LON,				KW-0479~Metal-binding,KW-0862~Zinc,			COMPBIAS:Basic residues,COMPBIAS:Polar residues,DOMAIN:Lon N-terminal,DOMAIN:RING-type,REGION:Disordered,
FBgn0052651	uncharacterized protein(CG32651)															COMPBIAS:Basic and acidic residues,REGION:Disordered,
FBgn0052767	uncharacterized protein(CG32767)		GO:0000122~negative regulation of transcription from RNA polymerase II promoter,GO:0006357~regulation of transcription from RNA polymerase II promoter,	GO:0005634~nucleus,GO:0005730~nucleolus,	GO:0000978~RNA polymerase II core promoter proximal region sequence-specific DNA binding,GO:0001227~transcriptional repressor activity, RNA polymerase II transcription regulatory region sequence-specific binding,GO:0001228~transcriptional activator activity, RNA polymerase II transcription regulatory region sequence-specific binding,	IPR013087:Zinc finger C2H2-type/integrase DNA-binding domain,			SM00355:ZnF_C2H2,			KW-0175~Coiled coil,KW-0863~Zinc-finger,	KW-0479~Metal-binding,KW-0862~Zinc,			COMPBIAS:Acidic residues,COMPBIAS:Basic and acidic residues,COMPBIAS:Polar residues,DOMAIN:C2H2-type,REGION:Disordered,
FBgn0053307	uncharacterized protein(CG33307)											KW-0732~Signal,
FBgn0067628	uncharacterized protein(CG33331)		GO:0016024~CDP-diacylglycerol biosynthetic process,GO:0032049~cardiolipin biosynthetic process,	GO:0005739~mitochondrion,GO:0031314~extrinsic component of mitochondrial inner membrane,	GO:0004605~phosphatidate cytidylyltransferase activity,	IPR015222:Mitochondrial matrix Mmp37,		PIRSF028840:mitochondrial import protein MMP37,		KW-0443~Lipid metabolism,KW-0444~Lipid biosynthesis,KW-0594~Phospholipid biosynthesis,KW-1208~Phospholipid metabolism,	KW-0472~Membrane,KW-0496~Mitochondrion,KW-0999~Mitochondrion inner membrane,		KW-0460~Magnesium,	KW-0548~Nucleotidyltransferase,KW-0808~Transferase,
FBgn0250819	uncharacterized protein(CG33521)		GO:0030036~actin cytoskeleton organization,	GO:0005737~cytoplasm,	GO:0046872~metal ion binding,	IPR001781:Zinc finger, LIM-type,			SM00132:LIM,				KW-0479~Metal-binding,KW-0862~Zinc,			COMPBIAS:Acidic residues,DOMAIN:LIM zinc-binding,REGION:Disordered,
FBgn0053543	uncharacterized protein(CG33543)		GO:0048856~anatomical structure development,	GO:0043005~neuron projection,		IPR003598:Immunoglobulin subtype 2,IPR003599:Immunoglobulin subtype,IPR003961:Fibronectin, type III,IPR007110:Immunoglobulin-like domain,IPR013098:Immunoglobulin I-set,IPR013151:Immunoglobulin,IPR013783:Immunoglobulin-like fold,			SM00408:IGc2,SM00409:IG,			KW-0677~Repeat,KW-0732~Signal,				DOMAIN:Fibronectin type-III,DOMAIN:Ig-like,REGION:Disordered,
FBgn0034997	uncharacterized protein(CG3376)		GO:0006685~sphingomyelin catabolic process,GO:0008152~metabolic process,GO:0046513~ceramide biosynthetic process,	GO:0005576~extracellular region,GO:0005615~extracellular space,GO:0005764~lysosome,GO:0016021~integral component of membrane,	GO:0004767~sphingomyelin phosphodiesterase activity,GO:0008081~phosphoric diester hydrolase activity,GO:0016787~hydrolase activity,GO:0016798~hydrolase activity, acting on glycosyl bonds,GO:0046872~metal ion binding,GO:0061750~acid sphingomyelin phosphodiesterase activity,	IPR004843:Metallophosphoesterase domain,IPR008139:Saposin B,IPR011001:Saposin-like,IPR011160:Sphingomyelin phosphodiesterase,	dme00600:Sphingolipid metabolism,dme01100:Metabolic pathways,dme04142:Lysosome,	PIRSF000948:sphingomyelin phosphodiesterase (acid sphingomyelinase),	SM00741:SapB,		KW-0472~Membrane,KW-0964~Secreted,	KW-0812~Transmembrane,KW-1133~Transmembrane helix,	KW-0862~Zinc,	KW-0326~Glycosidase,KW-0378~Hydrolase,	KW-1015~Disulfide bond,	COMPBIAS:Polar residues,DOMAIN:Saposin B-type,REGION:Disordered,TRANSMEM:Helical,
FBgn0036008	uncharacterized protein(CG3408)			GO:0016021~integral component of membrane,		IPR001611:Leucine-rich repeat,IPR003591:Leucine-rich repeat, typical subtype,			SM00369:LRR_TYP,		KW-0472~Membrane,	KW-0433~Leucine-rich repeat,KW-0677~Repeat,KW-0812~Transmembrane,KW-1133~Transmembrane helix,				COMPBIAS:Polar residues,REGION:Disordered,TRANSMEM:Helical,
FBgn0085250	uncharacterized protein(CG34221)											KW-0732~Signal,				COMPBIAS:Basic and acidic residues,COMPBIAS:Basic residues,REGION:Disordered,
FBgn0085376	uncharacterized protein(CG34347)		GO:0009887~animal organ morphogenesis,GO:0030182~neuron differentiation,GO:0031032~actomyosin structure organization,	GO:0005856~cytoskeleton,GO:0071944~cell periphery,		IPR000299:FERM domain,IPR011993:Pleckstrin homology-like domain,IPR014352:FERM/acyl-CoA-binding protein, 3-helical bundle,IPR014847:FERM adjacent (FA),IPR018979:FERM, N-terminal,IPR018980:FERM, C-terminal PH-like domain,IPR019748:FERM central domain,IPR019749:Band 4.1 domain,			SM00295:B41,SM01195:SM01195,SM01196:SM01196,		KW-0965~Cell junction,					COMPBIAS:Basic and acidic residues,COMPBIAS:Basic residues,COMPBIAS:Polar residues,DOMAIN:FERM,REGION:Disordered,
FBgn0085383	uncharacterized protein(CG34354)		GO:0050684~regulation of mRNA processing,	GO:0005634~nucleus,	GO:0003676~nucleic acid binding,GO:0003723~RNA binding,GO:0003729~mRNA binding,	IPR000504:RNA recognition motif domain,IPR012677:Nucleotide-binding, alpha-beta plait,			SM00360:RRM,							COMPBIAS:Polar residues,DOMAIN:RRM,REGION:Disordered,
FBgn0085404	uncharacterized protein(CG34375)		GO:0006511~ubiquitin-dependent protein catabolic process,	GO:0005737~cytoplasm,	GO:0008270~zinc ion binding,GO:0046872~metal ion binding,GO:0061630~ubiquitin protein ligase activity,	IPR001478:PDZ domain,IPR001841:Zinc finger, RING-type,IPR013083:Zinc finger, RING/FYVE/PHD-type,			SM00228:PDZ,				KW-0479~Metal-binding,KW-0862~Zinc,			DOMAIN:PDZ,DOMAIN:RING-type,REGION:Disordered,
FBgn0038463	uncharacterized protein(CG3534)		GO:0005975~carbohydrate metabolic process,GO:0005997~xylulose metabolic process,GO:0016310~phosphorylation,GO:0042732~D-xylose metabolic process,GO:0046835~carbohydrate phosphorylation,	GO:0005829~cytosol,GO:0070062~extracellular exosome,	GO:0004856~xylulokinase activity,GO:0005524~ATP binding,GO:0016301~kinase activity,GO:0016773~phosphotransferase activity, alcohol group as acceptor,	IPR018484:Carbohydrate kinase, FGGY, N-terminal,IPR018485:Carbohydrate kinase, FGGY, C-terminal,	dme00040:Pentose and glucuronate interconversions,dme01100:Metabolic pathways,	PIRSF000538:keto-sugar kinase,		KW-0119~Carbohydrate metabolism,KW-0859~Xylose metabolism,			KW-0067~ATP-binding,KW-0547~Nucleotide-binding,	KW-0418~Kinase,KW-0808~Transferase,		DOMAIN:Carbohydrate kinase FGGY C-terminal,DOMAIN:Carbohydrate kinase FGGY N-terminal,
FBgn0024986	uncharacterized protein(CG3719)		GO:0045454~cell redox homeostasis,	GO:0005739~mitochondrion,		IPR013766:Thioredoxin domain,										DOMAIN:Thioredoxin,
FBgn0035986	uncharacterized protein(CG4022)		GO:0000492~box C/D snoRNP assembly,GO:0006364~rRNA processing,	GO:0005737~cytoplasm,GO:0097255~R2TP complex,GO:1990904~ribonucleoprotein complex,												COMPBIAS:Basic and acidic residues,COMPBIAS:Polar residues,COMPBIAS:Pro residues,REGION:Disordered,
FBgn0259145	uncharacterized protein(CG42260)		GO:0006811~ion transport,GO:0006812~cation transport,GO:0019935~cyclic-nucleotide-mediated signaling,GO:0055085~transmembrane transport,GO:0098655~cation transmembrane transport,	GO:0005886~plasma membrane,GO:0016020~membrane,GO:0016021~integral component of membrane,GO:0017071~intracellular cyclic nucleotide activated cation channel complex,	GO:0005216~ion channel activity,GO:0005221~intracellular cyclic nucleotide activated cation channel activity,GO:0005222~intracellular cAMP activated cation channel activity,GO:0005223~intracellular cGMP activated cation channel activity,GO:0030553~cGMP binding,GO:0044877~macromolecular complex binding,	IPR000595:Cyclic nucleotide-binding domain,IPR005821:Ion transport domain,IPR014710:RmlC-like jelly roll fold,IPR018488:Cyclic nucleotide-binding, conserved site,IPR018490:Cyclic nucleotide-binding-like,			SM00100:cNMP,		KW-0472~Membrane,	KW-0175~Coiled coil,KW-0812~Transmembrane,				COMPBIAS:Polar residues,DOMAIN:Cyclic nucleotide-binding,REGION:Disordered,TRANSMEM:Helical,
FBgn0259224	uncharacterized protein(CG42324)			GO:0016020~membrane,							KW-0472~Membrane,	KW-0175~Coiled coil,			KW-0597~Phosphoprotein,	COMPBIAS:Polar residues,REGION:Disordered,
FBgn0030745	uncharacterized protein(CG4239)		GO:0071805~potassium ion transmembrane transport,	GO:0016020~membrane,GO:0016021~integral component of membrane,	GO:0005267~potassium channel activity,GO:0042802~identical protein binding,	IPR007866:TRIC channel,				KW-0406~Ion transport,KW-0813~Transport,	KW-0472~Membrane,	KW-0812~Transmembrane,				TRANSMEM:Helical,
FBgn0259935	uncharacterized protein(CG42458)		GO:0043489~RNA stabilization,	GO:0005634~nucleus,GO:0005829~cytosol,	GO:0003676~nucleic acid binding,GO:0003723~RNA binding,	IPR000504:RNA recognition motif domain,IPR012677:Nucleotide-binding, alpha-beta plait,IPR013087:Zinc finger C2H2-type/integrase DNA-binding domain,			SM00360:RRM,			KW-0175~Coiled coil,				COMPBIAS:Polar residues,DOMAIN:C2H2-type,DOMAIN:RRM,REGION:Disordered,
FBgn0031258	uncharacterized protein(CG4297)															COMPBIAS:Polar residues,COMPBIAS:Pro residues,REGION:Disordered,
FBgn0038787	uncharacterized protein(CG4360)		GO:0000122~negative regulation of transcription from RNA polymerase II promoter,GO:0006357~regulation of transcription from RNA polymerase II promoter,	GO:0005634~nucleus,	GO:0000978~RNA polymerase II core promoter proximal region sequence-specific DNA binding,GO:0000981~RNA polymerase II transcription factor activity, sequence-specific DNA binding,GO:0001227~transcriptional repressor activity, RNA polymerase II transcription regulatory region sequence-specific binding,	IPR013087:Zinc finger C2H2-type/integrase DNA-binding domain,			SM00355:ZnF_C2H2,			KW-0863~Zinc-finger,	KW-0479~Metal-binding,KW-0862~Zinc,			COMPBIAS:Polar residues,DOMAIN:C2H2-type,REGION:Disordered,
FBgn0263772	uncharacterized protein(CG43689)		GO:0000122~negative regulation of transcription from RNA polymerase II promoter,GO:0006355~regulation of transcription, DNA-templated,GO:0006357~regulation of transcription from RNA polymerase II promoter,	GO:0005634~nucleus,	GO:0000978~RNA polymerase II core promoter proximal region sequence-specific DNA binding,GO:0000981~RNA polymerase II transcription factor activity, sequence-specific DNA binding,GO:0001227~transcriptional repressor activity, RNA polymerase II transcription regulatory region sequence-specific binding,GO:0003700~transcription factor activity, sequence-specific DNA binding,GO:0008270~zinc ion bindi…	IPR002515:Zinc finger, C2HC-type,				KW-0804~Transcription,KW-0805~Transcription regulation,	KW-0539~Nucleus,	KW-0863~Zinc-finger,	KW-0479~Metal-binding,KW-0862~Zinc,			COMPBIAS:Basic and acidic residues,COMPBIAS:Polar residues,REGION:Disordered,
FBgn0039078	uncharacterized protein(CG4374)		GO:0006357~regulation of transcription from RNA polymerase II promoter,	GO:0005634~nucleus,	GO:0000978~RNA polymerase II core promoter proximal region sequence-specific DNA binding,GO:0001228~transcriptional activator activity, RNA polymerase II transcription regulatory region sequence-specific binding,	IPR013087:Zinc finger C2H2-type/integrase DNA-binding domain,			SM00355:ZnF_C2H2,			KW-0863~Zinc-finger,	KW-0479~Metal-binding,KW-0862~Zinc,			COMPBIAS:Polar residues,DOMAIN:C2H2-type,REGION:Disordered,
FBgn0264426	uncharacterized protein(CG43844)			GO:0016021~integral component of membrane,							KW-0472~Membrane,	KW-0812~Transmembrane,KW-1133~Transmembrane helix,				TRANSMEM:Helical,
FBgn0264502	uncharacterized protein(CG43901)		GO:0030036~actin cytoskeleton organization,	GO:0005737~cytoplasm,								KW-0175~Coiled coil,				COMPBIAS:Polar residues,REGION:Disordered,
FBgn0265595	uncharacterized protein(CG44422)				GO:0005509~calcium ion binding,	IPR002048:EF-hand domain,IPR011992:EF-hand-like domain,IPR018247:EF-Hand 1, calcium-binding site,			SM00054:EFh,				KW-0106~Calcium,			COMPBIAS:Basic residues,COMPBIAS:Polar residues,COMPBIAS:Pro residues,DOMAIN:EF-hand,REGION:Disordered,
FBgn0266410	uncharacterized protein(CG45050)				GO:0003677~DNA binding,GO:0008270~zinc ion binding,	IPR000058:Zinc finger, AN1-type,IPR002653:Zinc finger, A20-type,			SM00154:ZnF_AN1,SM00259:ZnF_A20,				KW-0479~Metal-binding,KW-0862~Zinc,			COMPBIAS:Basic and acidic residues,COMPBIAS:Polar residues,DOMAIN:A20-type,DOMAIN:AN1-type,REGION:Disordered,
FBgn0266525	uncharacterized protein(CG45092)															REGION:Disordered,
FBgn0266801	uncharacterized protein(CG45263)		GO:0098609~cell-cell adhesion,	GO:0005887~integral component of plasma membrane,GO:0005911~cell-cell junction,	GO:0050839~cell adhesion molecule binding,	IPR003598:Immunoglobulin subtype 2,IPR003599:Immunoglobulin subtype,IPR007110:Immunoglobulin-like domain,IPR013162:CD80-like, immunoglobulin C2-set,IPR013783:Immunoglobulin-like fold,			SM00408:IGc2,SM00409:IG,		KW-0472~Membrane,	KW-0812~Transmembrane,KW-1133~Transmembrane helix,				COMPBIAS:Basic and acidic residues,COMPBIAS:Basic residues,COMPBIAS:Polar residues,DOMAIN:Ig-like,REGION:Disordered,TRANSMEM:Helical,
FBgn0038740	uncharacterized protein(CG4562)		GO:0055085~transmembrane transport,GO:0097037~heme export,	GO:0005886~plasma membrane,GO:0016020~membrane,GO:0016021~integral component of membrane,	GO:0005524~ATP binding,GO:0015439~heme-transporting ATPase activity,GO:0016787~hydrolase activity,GO:0016887~ATPase activity,GO:0042626~ATPase activity, coupled to transmembrane movement of substances,	IPR003439:ABC transporter-like,IPR003593:AAA+ ATPase domain,IPR011527:ABC transporter, transmembrane domain, type 1,IPR017871:ABC transporter, conserved site,IPR027417:P-loop containing nucleoside triphosphate hydrolase,	dme02010:ABC transporters,		SM00382:AAA,		KW-0472~Membrane,	KW-0812~Transmembrane,	KW-0067~ATP-binding,KW-0547~Nucleotide-binding,	KW-0378~Hydrolase,		DOMAIN:ABC transmembrane type-1,DOMAIN:ABC transporter,REGION:Disordered,TRANSMEM:Helical,
FBgn0031306	uncharacterized protein(CG4577)											KW-0732~Signal,				COMPBIAS:Polar residues,REGION:Disordered,
FBgn0035016	uncharacterized protein(CG4612)		GO:0007616~long-term memory,GO:0045727~positive regulation of translation,	GO:0005634~nucleus,GO:0005829~cytosol,GO:0010494~cytoplasmic stress granule,GO:1990904~ribonucleoprotein complex,	GO:0003676~nucleic acid binding,GO:0003723~RNA binding,GO:0003729~mRNA binding,GO:0003730~mRNA 3'-UTR binding,GO:0008143~poly(A) binding,GO:0008266~poly(U) RNA binding,	IPR000504:RNA recognition motif domain,IPR012677:Nucleotide-binding, alpha-beta plait,			SM00360:RRM,			KW-0175~Coiled coil,KW-0677~Repeat,				DOMAIN:RRM,
FBgn0284237	uncharacterized protein(CG46321)															REGION:Disordered,
FBgn0030778	uncharacterized protein(CG4678)		GO:0006508~proteolysis,GO:0006518~peptide metabolic process,GO:0016485~protein processing,	GO:0005615~extracellular space,	GO:0004181~metallocarboxypeptidase activity,GO:0008270~zinc ion binding,	IPR000834:Peptidase M14, carboxypeptidase A,IPR008969:Carboxypeptidase-like, regulatory domain,			SM00631:Zn_pept,			KW-0732~Signal,		KW-0121~Carboxypeptidase,KW-0378~Hydrolase,KW-0645~Protease,		DOMAIN:Peptidase M14 carboxypeptidase A,
FBgn0038744	uncharacterized protein(CG4733)		GO:0006470~protein dephosphorylation,	GO:0000159~protein phosphatase type 2A complex,	GO:0005509~calcium ion binding,GO:0019888~protein phosphatase regulator activity,	IPR002048:EF-hand domain,IPR011992:EF-hand-like domain,IPR018247:EF-Hand 1, calcium-binding site,	dme03015:mRNA surveillance pathway,						KW-0106~Calcium,			COMPBIAS:Polar residues,DOMAIN:EF-hand,REGION:Disordered,
FBgn0035959	uncharacterized protein(CG4911)		GO:0031146~SCF-dependent proteasomal ubiquitin-dependent protein catabolic process,GO:0031398~positive regulation of protein ubiquitination,	GO:0019005~SCF ubiquitin ligase complex,		IPR001810:F-box domain, cyclin-like,			SM00256:FBOX,							DOMAIN:F-box,
FBgn0038815	uncharacterized protein(CG5466)		GO:0000077~DNA damage checkpoint,GO:0006281~DNA repair,GO:0031509~telomeric heterochromatin assembly,GO:2000677~regulation of transcription regulatory region DNA binding,	GO:0000781~chromosome, telomeric region,GO:0005634~nucleus,	GO:0031151~histone methyltransferase activity (H3-K79 specific),	IPR022207:Genetic suppressor element-like,						KW-0175~Coiled coil,				COMPBIAS:Polar residues,DOMAIN:Genetic suppressor element-like,REGION:Disordered,
FBgn0034304	uncharacterized protein(CG5742)		GO:0006621~protein retention in ER lumen,	GO:0005737~cytoplasm,GO:0005783~endoplasmic reticulum,GO:0016020~membrane,	GO:0005102~receptor binding,	IPR002110:Ankyrin repeat,IPR021832:Ankyrin repeat domain-containing protein 13,			SM00248:ANK,			KW-0040~ANK repeat,				COMPBIAS:Acidic residues,COMPBIAS:Basic and acidic residues,COMPBIAS:Polar residues,REGION:Disordered,REPEAT:ANK,
FBgn0039380	uncharacterized protein(CG5890)		GO:0048190~wing disc dorsal/ventral pattern formation,		GO:0005509~calcium ion binding,	IPR002048:EF-hand domain,IPR011992:EF-hand-like domain,IPR018247:EF-Hand 1, calcium-binding site,			SM00054:EFh,				KW-0106~Calcium,			DOMAIN:EF-hand,
FBgn0029835	uncharacterized protein(CG5921)		GO:0000086~G2/M transition of mitotic cell cycle,GO:0007605~sensory perception of sound,	GO:0002142~stereocilia ankle link complex,GO:0005886~plasma membrane,GO:0005929~cilium,GO:0032426~stereocilium tip,GO:0045177~apical part of cell,	GO:0030507~spectrin binding,GO:0051015~actin filament binding,	IPR001478:PDZ domain,			SM00228:PDZ,							COMPBIAS:Basic and acidic residues,COMPBIAS:Polar residues,COMPBIAS:Pro residues,DOMAIN:PDZ,REGION:Disordered,
FBgn0038339	uncharacterized protein(CG6118)		GO:0006357~regulation of transcription from RNA polymerase II promoter,	GO:0005634~nucleus,		IPR000210:BTB/POZ-like,IPR011333:BTB/POZ fold,			SM00225:BTB,							COMPBIAS:Basic and acidic residues,COMPBIAS:Polar residues,DOMAIN:BTB,REGION:Disordered,
FBgn0036154	uncharacterized protein(CG6168)		GO:0017186~peptidyl-pyroglutamic acid biosynthetic process, using glutaminyl-peptide cyclotransferase,GO:0019953~sexual reproduction,GO:0032504~multicellular organism reproduction,GO:0050829~defense response to Gram-negative bacterium,	GO:0005615~extracellular space,	GO:0008235~metalloexopeptidase activity,GO:0008270~zinc ion binding,GO:0016603~glutaminyl-peptide cyclotransferase activity,	IPR007484:Peptidase M28,								KW-0012~Acyltransferase,KW-0808~Transferase,		DOMAIN:Peptidase M28,
FBgn0030921	uncharacterized protein(CG6290)											KW-0732~Signal,				REGION:Disordered,
FBgn0039187	uncharacterized protein(CG6454)		GO:0010828~positive regulation of glucose transport,GO:0031340~positive regulation of vesicle fusion,GO:0065002~intracellular protein transmembrane transport,GO:0072659~protein localization to plasma membrane,GO:0090314~positive regulation of protein targeting to membrane,	GO:0005886~plasma membrane,	GO:0005509~calcium ion binding,GO:0005544~calcium-dependent phospholipid binding,	IPR000008:C2 calcium-dependent membrane targeting,			SM00239:C2,							COMPBIAS:Polar residues,DOMAIN:C2,REGION:Disordered,
FBgn0036085	uncharacterized protein(CG6527)		GO:0061817~endoplasmic reticulum-plasma membrane tethering,GO:0090158~endoplasmic reticulum membrane organization,	GO:0005789~endoplasmic reticulum membrane,GO:0005886~plasma membrane,	GO:0033149~FFAT motif binding,	IPR000535:Major sperm protein,IPR008962:PapD-like,IPR013783:Immunoglobulin-like fold,IPR016763:Vesicle-associated membrane protein,										DOMAIN:MSP,
FBgn0032513	uncharacterized protein(CG6565)				GO:0008289~lipid binding,	IPR002913:START domain,IPR023393:START-like domain,			SM00234:START,							DOMAIN:START,REGION:Disordered,
FBgn0040565	uncharacterized protein(CG7606)											KW-0732~Signal,
FBgn0037101	uncharacterized protein(CG7634)					IPR011990:Tetratricopeptide-like helical,
FBgn0038652	uncharacterized protein(CG7720)		GO:0006814~sodium ion transport,GO:0055085~transmembrane transport,	GO:0016020~membrane,GO:0016021~integral component of membrane,	GO:0015293~symporter activity,GO:0022857~transmembrane transporter activity,	IPR001734:Sodium/solute symporter,					KW-0472~Membrane,	KW-0812~Transmembrane,KW-1133~Transmembrane helix,				COMPBIAS:Polar residues,REGION:Disordered,TRANSMEM:Helical,
FBgn0032021	uncharacterized protein(CG7781)		GO:0030431~sleep,GO:0032222~regulation of synaptic transmission, cholinergic,GO:0048511~rhythmic process,GO:1903818~positive regulation of voltage-gated potassium channel activity,	GO:0005886~plasma membrane,GO:0016021~integral component of membrane,GO:0031225~anchored component of membrane,							KW-0472~Membrane,KW-1003~Cell membrane,	KW-0732~Signal,KW-0812~Transmembrane,KW-1133~Transmembrane helix,			KW-0325~Glycoprotein,KW-0336~GPI-anchor,KW-0449~Lipoprotein,	TRANSMEM:Helical,
FBgn0039730	uncharacterized protein(CG7903)				GO:0003676~nucleic acid binding,GO:0003723~RNA binding,GO:0003729~mRNA binding,	IPR000504:RNA recognition motif domain,IPR012677:Nucleotide-binding, alpha-beta plait,			SM00360:RRM,							COMPBIAS:Basic and acidic residues,COMPBIAS:Polar residues,DOMAIN:RRM,REGION:Disordered,
FBgn0030997	uncharacterized protein(CG7990)		GO:0006506~GPI anchor biosynthetic process,	GO:0000139~Golgi membrane,GO:0005789~endoplasmic reticulum membrane,GO:0016021~integral component of membrane,		IPR019402:Frag1/DRAM/Sfk1,					KW-0472~Membrane,	KW-0812~Transmembrane,KW-1133~Transmembrane helix,				COMPBIAS:Polar residues,REGION:Disordered,TRANSMEM:Helical,
FBgn0034002	uncharacterized protein(CG8079)				GO:0003676~nucleic acid binding,	IPR000253:Forkhead-associated (FHA) domain,IPR000467:G-patch domain,IPR008984:SMAD/FHA domain,			SM00240:FHA,SM00443:G_patch,							COMPBIAS:Basic and acidic residues,COMPBIAS:Basic residues,COMPBIAS:Polar residues,DOMAIN:FHA,DOMAIN:G-patch,DOMAIN:OCRE,REGION:Disordered,
FBgn0030668	uncharacterized protein(CG8128)				GO:0016787~hydrolase activity,GO:0035529~NADH pyrophosphatase activity,GO:0036218~dTTP diphosphatase activity,GO:0047631~ADP-ribose diphosphatase activity,GO:0051287~NAD binding,	IPR000086:NUDIX hydrolase domain,IPR003293:Nudix hydrolase 6-like,IPR015797:NUDIX hydrolase domain-like,IPR020084:NUDIX hydrolase, conserved site,IPR020476:NUDIX hydrolase,								KW-0378~Hydrolase,		DOMAIN:Nudix hydrolase,
FBgn0034143	uncharacterized protein(CG8303)		GO:0006629~lipid metabolic process,GO:0010025~wax biosynthetic process,GO:0035336~long-chain fatty-acyl-CoA metabolic process,GO:1901568~fatty acid derivative metabolic process,	GO:0005777~peroxisome,GO:0005778~peroxisomal membrane,GO:0005779~integral component of peroxisomal membrane,GO:0016021~integral component of membrane,GO:0043231~intracellular membrane-bounded organelle,	GO:0080019~fatty-acyl-CoA reductase (alcohol-forming) activity,	IPR013120:Male sterility, NAD-binding,IPR026055:Fatty acyl-CoA reductase,				KW-0443~Lipid metabolism,KW-0444~Lipid biosynthesis,	KW-0472~Membrane,	KW-0812~Transmembrane,KW-1133~Transmembrane helix,	KW-0521~NADP,	KW-0560~Oxidoreductase,		DOMAIN:Fatty acyl-CoA reductase C-terminal,DOMAIN:Thioester reductase (TE),REGION:Disordered,TRANSMEM:Helical,
FBgn0034057	uncharacterized protein(CG8314)		GO:0006612~protein targeting to membrane,GO:0018230~peptidyl-L-cysteine S-palmitoylation,GO:0018345~protein palmitoylation,	GO:0005783~endoplasmic reticulum,GO:0005794~Golgi apparatus,GO:0016021~integral component of membrane,	GO:0016409~palmitoyltransferase activity,GO:0019706~protein-cysteine S-palmitoyltransferase activity,	IPR001594:Zinc finger, DHHC-type, palmitoyltransferase,					KW-0472~Membrane,	KW-0812~Transmembrane,KW-1133~Transmembrane helix,		KW-0808~Transferase,		DOMAIN:Palmitoyltransferase DHHC,TRANSMEM:Helical,
FBgn0033677	uncharacterized protein(CG8321)			GO:0016021~integral component of membrane,							KW-0472~Membrane,	KW-0812~Transmembrane,KW-1133~Transmembrane helix,				TRANSMEM:Helical,
FBgn0033903	uncharacterized protein(CG8323)			GO:0016021~integral component of membrane,		IPR018108:Mitochondrial substrate/solute carrier,IPR023395:Mitochondrial carrier domain,				KW-0813~Transport,		KW-1133~Transmembrane helix,				REPEAT:Solcar,TRANSMEM:Helical,
FBgn0032001	uncharacterized protein(CG8360)		GO:0009972~cytidine deamination,	GO:0005829~cytosol,	GO:0003824~catalytic activity,GO:0004126~cytidine deaminase activity,GO:0008270~zinc ion binding,GO:0042802~identical protein binding,GO:0047844~deoxycytidine deaminase activity,	IPR002125:CMP/dCMP deaminase, zinc-binding,IPR006262:Cytidine deaminase, homotetrameric,IPR016193:Cytidine deaminase-like,	dme00240:Pyrimidine metabolism,dme00983:Drug metabolism - other enzymes,dme01100:Metabolic pathways,dme01232:Nucleotide metabolism,						KW-0479~Metal-binding,KW-0862~Zinc,	KW-0378~Hydrolase,		COMPBIAS:Polar residues,DOMAIN:CMP/dCMP-type deaminase,REGION:Disordered,
FBgn0040532	uncharacterized protein(CG8369)		GO:0048190~wing disc dorsal/ventral pattern formation,									KW-0732~Signal,
FBgn0031478	uncharacterized protein(CG8814)		GO:0006631~fatty acid metabolic process,	GO:0005737~cytoplasm,GO:0016021~integral component of membrane,	GO:0000062~fatty-acyl-CoA binding,	IPR000582:Acyl-CoA-binding protein, ACBP,IPR014352:FERM/acyl-CoA-binding protein, 3-helical bundle,					KW-0472~Membrane,	KW-0812~Transmembrane,KW-1133~Transmembrane helix,				COMPBIAS:Polar residues,DOMAIN:ACB,REGION:Disordered,TRANSMEM:Helical,
FBgn0030617	uncharacterized protein(CG9095)		GO:0016339~calcium-dependent cell-cell adhesion via plasma membrane cell adhesion molecules,	GO:0005576~extracellular region,GO:0016021~integral component of membrane,	GO:0030246~carbohydrate binding,	IPR000436:Sushi/SCR/CCP,IPR001304:C-type lectin,IPR006585:Fucolectin tachylectin-4 pentraxin-1,IPR008979:Galactose-binding domain-like,IPR016186:C-type lectin-like,IPR016187:C-type lectin fold,IPR018378:C-type lectin, conserved site,			SM00032:CCP,SM00034:CLECT,SM00607:FTP,		KW-0472~Membrane,	KW-0677~Repeat,KW-0732~Signal,KW-0768~Sushi,KW-0812~Transmembrane,KW-1133~Transmembrane helix,			KW-0325~Glycoprotein,KW-1015~Disulfide bond,	COMPBIAS:Basic and acidic residues,COMPBIAS:Basic residues,COMPBIAS:Polar residues,COMPBIAS:Pro residues,DOMAIN:C-type lectin,DOMAIN:Sushi,REGION:Disordered,TRANSMEM:Helical,
FBgn0034808	uncharacterized protein(CG9896)											KW-0732~Signal,
FBgn0262160	uncharacterized protein(CG9932)		GO:0000122~negative regulation of transcription from RNA polymerase II promoter,GO:0010468~regulation of gene expression,GO:0045944~positive regulation of transcription from RNA polymerase II promoter,	GO:0005634~nucleus,	GO:0000978~RNA polymerase II core promoter proximal region sequence-specific DNA binding,GO:0001227~transcriptional repressor activity, RNA polymerase II transcription regulatory region sequence-specific binding,	IPR013087:Zinc finger C2H2-type/integrase DNA-binding domain,			SM00355:ZnF_C2H2,			KW-0175~Coiled coil,KW-0863~Zinc-finger,	KW-0479~Metal-binding,KW-0862~Zinc,			COMPBIAS:Acidic residues,COMPBIAS:Basic and acidic residues,COMPBIAS:Polar residues,DOMAIN:C2H2-type,REGION:Disordered,
FBgn0016076	vrille(vri)		GO:0006355~regulation of transcription, DNA-templated,GO:0007275~multicellular organism development,GO:0007424~open tracheal system development,GO:0007622~rhythmic behavior,GO:0007623~circadian rhythm,GO:0008407~chaeta morphogenesis,GO:0010259~multicellular organism aging,GO:0035317~imaginal disc-derived wing hair organization,GO:0045475~locomotor rhythm,GO:0045823~positive regulation of heart co…	GO:0005634~nucleus,GO:0005654~nucleoplasm,	GO:0001227~transcriptional repressor activity, RNA polymerase II transcription regulatory region sequence-specific binding,GO:0003677~DNA binding,GO:0003700~transcription factor activity, sequence-specific DNA binding,	IPR004827:Basic-leucine zipper domain,	dme04711:Circadian rhythm - fly,		SM00338:BRLZ,	KW-0804~Transcription,KW-0805~Transcription regulation,	KW-0539~Nucleus,			KW-0238~DNA-binding,		COMPBIAS:Basic and acidic residues,COMPBIAS:Polar residues,DOMAIN:BZIP,REGION:Disordered,
FBgn0030812	wacky(wcy)		GO:0006325~chromatin organization,GO:0006914~autophagy,GO:0010390~histone monoubiquitination,GO:0010506~regulation of autophagy,GO:0010507~negative regulation of autophagy,GO:0046959~habituation,GO:1904263~positive regulation of TORC1 signaling,	GO:0005634~nucleus,GO:0005764~lysosome,	GO:0000993~RNA polymerase II core binding,GO:0003682~chromatin binding,	IPR001202:WW domain,			SM00456:WW,	KW-0072~Autophagy,	KW-0458~Lysosome,KW-0539~Nucleus,			KW-0156~Chromatin regulator,		COMPBIAS:Basic and acidic residues,COMPBIAS:Polar residues,DOMAIN:WW,REGION:Disordered,
FBgn0037917	whacked(wkd)		GO:0006886~intracellular protein transport,GO:0010085~polarity specification of proximal/distal axis,GO:0035149~lumen formation, open tracheal system,GO:0043087~regulation of GTPase activity,GO:0090630~activation of GTPase activity,	GO:0005737~cytoplasm,GO:0030175~filopodium,GO:0031410~cytoplasmic vesicle,GO:0098592~cytoplasmic side of apical plasma membrane,	GO:0005096~GTPase activator activity,	IPR000195:Rab-GTPase-TBC domain,			SM00164:TBC,		KW-0472~Membrane,KW-0966~Cell projection,KW-0968~Cytoplasmic vesicle,KW-1003~Cell membrane,			KW-0343~GTPase activation,		COMPBIAS:Polar residues,DOMAIN:Rab-GAP TBC,MUTAGEN:M->K: Seamless tube overgrowth at terminal cell tip branches.,MUTAGEN:Missing: Seamless tube overgrowth at terminal cell tip branches.,REGION:Disordered,
FBgn0021895	yantar(ytr)		GO:0000398~mRNA splicing, via spliceosome,GO:0008380~RNA splicing,GO:0030097~hemopoiesis,GO:0042386~hemocyte differentiation,	GO:0071011~precatalytic spliceosome,	GO:0003729~mRNA binding,	IPR013957:Domain of unknown function DUF1777,	dme03040:Spliceosome,			KW-0507~mRNA processing,KW-0508~mRNA splicing,	KW-0539~Nucleus,					COMPBIAS:Basic and acidic residues,COMPBIAS:Polar residues,DOMAIN:U4/U6.U5 small nuclear ribonucleoprotein 27kDa protein,REGION:Disordered,
